# Supplementary material for: Governing principles of hydration of mixed proton conducting Co-based double perovskites
Source: Nat Commun. 2026 Mar 23;17:4344. doi: 10.1038/s41467-026-70212-w (PMC13171892; doi:10.1038/s41467-026-70212-w)
Supplement: Supplementary file 3 — Source Data [file 41467_2026_70212_MOESM3_ESM.xlsx]

## Sheet: Fig 2a
BLC		BNC	BGC	BPC	BSC	BDC		BTC		BGLC82		BGLC37		BGLuC82
Time/min	Mass change					Time/min	Mass change	Time/min	Mass change	Time/min	Mass change	Time/min	Mass change	Time/min	Mass change
620.176	100.01	99.97	99.909	99.9903	99.9499	620	99.8697	620.163	99.8896	620.001	100.042	620	100.063	620.465	100.086
620.611	100.01	99.97	99.909	99.9905	99.9497	625	99.8698	620.45	99.8897	620.051	100.042	620.5	100.063	620.963	100.086
621.045	100.01	99.97	99.909	99.9904	99.9498	630	99.8697	620.736	99.8898	620.101	100.042	621	100.063	621.461	100.086
621.48	100.01	99.97	99.909	99.9904	99.9497	635	99.8698	621.022	99.8898	620.151	100.042	621.5	100.063	621.96	100.086
621.914	100.01	99.97	99.909	99.9904	99.9497	640	99.8699	621.308	99.89	620.201	100.042	622	100.063	622.458	100.086
622.349	100.01	99.97	99.909	99.9904	99.9497	645	99.87	621.594	99.8898	620.251	100.042	622.5	100.064	622.957	100.086
622.784	100.01	99.97	99.9091	99.9904	99.9501	650	99.87	621.881	99.8896	620.301	100.042	623	100.064	623.455	100.086
623.218	100.01	99.97	99.9091	99.9904	99.9501	655	99.87	622.167	99.8897	620.351	100.042	623.5	100.064	623.953	100.086
623.653	100.01	99.9699	99.9091	99.9905	99.9495	660	99.87	622.453	99.8898	620.401	100.042	624	100.064	624.452	100.086
624.087	100.01	99.97	99.9091	99.9903	99.9499	665	99.87	622.739	99.8896	620.451	100.042	624.5	100.064	624.95	100.086
624.522	100.01	99.97	99.9091	99.9904	99.9498	670	99.8701	623.025	99.8899	620.501	100.042	625	100.064	625.448	100.086
624.957	100.01	99.9701	99.9092	99.9903	99.9498	675	99.8707	623.312	99.8896	620.551	100.042	625.5	100.064	625.947	100.086
625.391	100.01	99.97	99.9091	99.9903	99.9496	680	99.8721	623.598	99.8897	620.601	100.042	626	100.063	626.445	100.086
625.826	100.01	99.97	99.9091	99.9904	99.9498	685	99.8727	623.884	99.8897	620.651	100.042	626.5	100.063	626.943	100.086
626.26	100.01	99.97	99.9092	99.9904	99.9498	690	99.873	624.17	99.8897	620.701	100.042	627	100.063	627.442	100.086
626.695	100.01	99.9699	99.9091	99.9904	99.9497	695	99.8732	624.456	99.8898	620.751	100.042	627.5	100.063	627.94	100.086
627.13	100.01	99.9699	99.9091	99.9905	99.9498	700	99.8733	624.742	99.8897	620.801	100.042	628	100.063	628.439	100.086
627.564	100.01	99.9699	99.9091	99.9906	99.9497	705	99.8734	625.029	99.8898	620.851	100.042	628.5	100.063	628.937	100.086
627.999	100.01	99.97	99.9092	99.9904	99.9499	710	99.8734	625.315	99.8898	620.901	100.042	629	100.063	629.435	100.086
628.433	100.01	99.9699	99.9091	99.9905	99.9497	715	99.8734	625.601	99.8897	620.951	100.042	629.5	100.063	629.934	100.086
628.868	100.01	99.9699	99.9092	99.9905	99.9497	720	99.8736	625.887	99.8898	621.001	100.042	630	100.063	630.432	100.086
629.303	100.01	99.9699	99.9092	99.9906	99.9498	725	99.8736	626.173	99.8898	621.051	100.042	630.5	100.064	630.93	100.086
629.737	100.01	99.9699	99.9092	99.9905	99.9497	730	99.8737	626.46	99.8897	621.101	100.042	631	100.063	631.429	100.086
630.172	100.01	99.97	99.9092	99.9905	99.9496	735	99.8736	626.746	99.8899	621.151	100.042	631.5	100.063	631.927	100.086
630.606	100.01	99.97	99.9092	99.9905	99.9497	740	99.8737	627.032	99.8898	621.201	100.042	632	100.063	632.425	100.086
631.041	100.01	99.97	99.9092	99.9904	99.9499	745	99.8738	627.318	99.8898	621.251	100.042	632.5	100.063	632.924	100.086
631.476	100.01	99.97	99.9092	99.9905	99.9498	750	99.8738	627.604	99.8897	621.301	100.042	633	100.063	633.422	100.086
631.91	100.01	99.9699	99.9092	99.9904	99.9497	755	99.8738	627.89	99.8898	621.351	100.042	633.5	100.063	633.921	100.086
632.345	100.01	99.97	99.9092	99.9904	99.95	760	99.8738	628.177	99.8899	621.401	100.042	634	100.063	634.419	100.086
632.779	100.01	99.97	99.9092	99.9903	99.9498	765	99.8738	628.463	99.8897	621.451	100.042	634.5	100.063	634.917	100.086
633.214	100.01	99.97	99.9092	99.9903	99.9497	770	99.8738	628.749	99.8898	621.501	100.042	635	100.063	635.416	100.086
633.649	100.01	99.97	99.9092	99.9903	99.9498	775	99.8739	629.035	99.8899	621.551	100.042	635.5	100.063	635.914	100.086
634.083	100.01	99.97	99.9093	99.9904	99.9498	780	99.8739	629.321	99.8897	621.601	100.042	636	100.063	636.412	100.086
634.518	100.01	99.97	99.9093	99.9904	99.95	785	99.8739	629.608	99.8898	621.651	100.042	636.5	100.063	636.911	100.086
634.952	100.01	99.97	99.9092	99.9904	99.9498	790	99.8739	629.894	99.8898	621.701	100.042	637	100.063	637.409	100.086
635.387	100.01	99.97	99.9093	99.9904	99.9496	795	99.874	630.18	99.8899	621.751	100.042	637.5	100.063	637.907	100.086
635.822	100.01	99.9699	99.9092	99.9903	99.9497	800	99.8739	630.466	99.8894	621.801	100.042	638	100.063	638.406	100.086
636.256	100.01	99.9699	99.9092	99.9903	99.95	805	99.8738	630.752	99.8899	621.851	100.042	638.5	100.063	638.904	100.086
636.691	100.01	99.9699	99.9093	99.9904	99.9496	810	99.8738	631.039	99.8898	621.901	100.042	639	100.063	639.403	100.086
637.125	100.01	99.9699	99.9092	99.9904	99.9496	815	99.8738	631.325	99.8897	621.951	100.042	639.5	100.063	639.901	100.086
637.56	100.01	99.97	99.9093	99.9904	99.95	820	99.8738	631.611	99.8899	622.001	100.042	640	100.063	640.399	100.086
637.995	100.01	99.9699	99.9093	99.9905	99.9497	825	99.8737	631.897	99.8897	622.051	100.042	640.5	100.063	640.898	100.086
638.429	100.01	99.97	99.9093	99.9904	99.9497	830	99.8737	632.183	99.8898	622.101	100.042	641	100.063	641.396	100.086
638.864	100.01	99.97	99.9093	99.9905	99.95	835	99.8737	632.469	99.8898	622.151	100.042	641.5	100.063	641.894	100.086
639.298	100.01	99.9699	99.9092	99.9904	99.9499	840	99.8737	632.756	99.8898	622.201	100.042	642	100.063	642.393	100.086
639.733	100.01	99.9699	99.9092	99.9904	99.9498	845	99.8736	633.042	99.8898	622.251	100.042	642.5	100.063	642.891	100.086
640.168	100.01	99.9699	99.9093	99.9904	99.9498	850	99.8736	633.328	99.8897	622.301	100.042	643	100.063	643.389	100.086
640.602	100.01	99.97	99.9093	99.9904	99.9497			633.614	99.8897	622.351	100.042	643.5	100.063	643.888	100.086
641.037	100.01	99.9699	99.9092	99.9906	99.9499			633.9	99.8898	622.401	100.042	644	100.063	644.386	100.086
641.471	100.01	99.9699	99.9092	99.9905	99.9498			634.187	99.8898	622.451	100.042	644.5	100.063	644.885	100.086
641.906	100.01	99.9698	99.9092	99.9904	99.9496			634.473	99.8897	622.501	100.042	645	100.063	645.383	100.086
642.341	100.01	99.9699	99.9093	99.9905	99.9497			634.759	99.8898	622.551	100.042	645.5	100.063	645.881	100.086
642.775	100.01	99.9699	99.9093	99.9904	99.9501			635.045	99.8897	622.601	100.042	646	100.063	646.38	100.086
643.21	100.01	99.97	99.9093	99.9906	99.9498			635.331	99.8898	622.651	100.042	646.5	100.063	646.878	100.086
643.644	100.01	99.97	99.9092	99.9905	99.9499			635.617	99.8897	622.701	100.043	647	100.063	647.376	100.086
644.079	100.01	99.97	99.9093	99.9905	99.95			635.904	99.8897	622.751	100.043	647.5	100.063	647.875	100.086
644.514	100.01	99.97	99.9093	99.9904	99.9497			636.19	99.8897	622.801	100.043	648	100.063	648.373	100.086
644.948	100.01	99.97	99.9093	99.9904	99.9497			636.476	99.8897	622.851	100.041	648.5	100.063	648.871	100.086
645.383	100.01	99.9699	99.9093	99.9904	99.9498			636.762	99.8897	622.901	100.042	649	100.063	649.37	100.086
645.817	100.01	99.97	99.9093	99.9905	99.9499			637.048	99.8897	622.951	100.042	649.5	100.063	649.868	100.086
646.252	100.01	99.9701	99.9093	99.9906	99.9501			637.335	99.8897	623.001	100.042	650	100.063	650.367	100.086
646.687	100.01	99.97	99.9093	99.9906	99.9501			637.621	99.8898	623.051	100.042	650.5	100.063	650.865	100.086
647.121	100.01	99.9701	99.9093	99.9905	99.9499			637.907	99.8895	623.101	100.042	651	100.063	651.363	100.086
647.556	100.01	99.9701	99.9093	99.9905	99.9497			638.193	99.8897	623.151	100.042	651.5	100.063	651.862	100.086
647.99	100.01	99.9702	99.9093	99.9905	99.9499			638.479	99.8898	623.201	100.042	652	100.063	652.36	100.086
648.425	100.01	99.9701	99.9094	99.9906	99.9497			638.766	99.8898	623.251	100.042	652.5	100.063	652.858	100.086
648.86	100.01	99.9701	99.9093	99.9904	99.9497			639.052	99.8896	623.301	100.042	653	100.063	653.357	100.086
649.294	100.01	99.97	99.9093	99.9908	99.9496			639.338	99.8897	623.351	100.043	653.5	100.063	653.855	100.086
649.729	100.01	99.97	99.9093	99.9905	99.9497			639.624	99.8899	623.401	100.042	654	100.064	654.354	100.086
650.163	100.01	99.9701	99.9094	99.9904	99.9498			639.91	99.8899	623.451	100.042	654.5	100.063	654.852	100.086
650.598	100.01	99.97	99.9094	99.9904	99.9497			640.196	99.8896	623.501	100.043	655	100.064	655.35	100.086
651.033	100.01	99.97	99.9094	99.9904	99.9496			640.483	99.8898	623.551	100.043	655.5	100.063	655.849	100.086
651.467	100.01	99.97	99.9094	99.9904	99.9498			640.769	99.8898	623.601	100.043	656	100.063	656.347	100.086
651.902	100.01	99.97	99.9093	99.9904	99.9497			641.055	99.8898	623.651	100.042	656.5	100.064	656.845	100.086
652.336	100.01	99.9699	99.9093	99.9905	99.9497			641.341	99.8898	623.701	100.043	657	100.063	657.344	100.086
652.771	100.01	99.9699	99.9093	99.9905	99.95			641.627	99.8898	623.751	100.043	657.5	100.063	657.842	100.086
653.206	100.01	99.97	99.9093	99.9905	99.9498			641.914	99.8897	623.801	100.043	658	100.063	658.34	100.086
653.64	100.01	99.97	99.9093	99.9905	99.9502			642.2	99.8898	623.851	100.043	658.5	100.063	658.839	100.086
654.075	100.01	99.9699	99.9093	99.9905	99.9496			642.486	99.8898	623.901	100.043	659	100.063	659.337	100.086
654.509	100.01	99.9699	99.9093	99.9905	99.9499			642.772	99.8898	623.951	100.043	659.5	100.064	659.836	100.086
654.944	100.01	99.9699	99.9094	99.9904	99.95			643.058	99.8898	624.001	100.043	660	100.063	660.334	100.086
655.379	100.01	99.9699	99.9093	99.9905	99.9499			643.345	99.8899	624.051	100.043	660.5	100.064	660.832	100.086
655.813	100.01	99.9699	99.9094	99.9905	99.9498			643.631	99.8898	624.101	100.043	661	100.064	661.331	100.086
656.248	100.01	99.97	99.9094	99.9905	99.95			643.917	99.89	624.151	100.043	661.5	100.063	661.829	100.085
656.682	100.01	99.97	99.9094	99.9905	99.9499			644.203	99.8898	624.201	100.043	662	100.064	662.327	100.086
657.117	100.01	99.9699	99.9094	99.9905	99.9501			644.489	99.8899	624.251	100.043	662.5	100.064	662.826	100.086
657.552	100.01	99.9699	99.9094	99.9905	99.9498			644.775	99.8899	624.301	100.043	663	100.063	663.324	100.086
657.986	100.01	99.97	99.9094	99.9904	99.95			645.062	99.8897	624.351	100.043	663.5	100.064	663.822	100.086
658.421	100.01	99.97	99.9094	99.9906	99.95			645.348	99.8898	624.401	100.043	664	100.064	664.321	100.086
658.855	100.01	99.9699	99.9093	99.9905	99.95			645.634	99.89	624.451	100.043	664.5	100.064	664.819	100.086
659.29	100.01	99.97	99.9094	99.9905	99.95			645.92	99.8898	624.501	100.043	665	100.064	665.318	100.086
659.725	100.01	99.9701	99.9094	99.9906	99.9499			646.206	99.8899	624.551	100.043	665.5	100.064	665.816	100.086
660.159	100.01	99.97	99.9094	99.9905	99.95			646.493	99.8898	624.601	100.043	666	100.064	666.314	100.086
660.594	100.01	99.97	99.9094	99.9904	99.9498			646.779	99.8898	624.651	100.043	666.5	100.064	666.813	100.086
661.029	100.01	99.97	99.9094	99.9906	99.9499			647.065	99.8898	624.701	100.042	667	100.064	667.311	100.086
661.463	100.01	99.9699	99.9094	99.9905	99.95			647.351	99.8898	624.751	100.042	667.5	100.064	667.809	100.086
661.898	100.01	99.9699	99.9094	99.9906	99.9501			647.637	99.8899	624.801	100.042	668	100.064	668.308	100.086
662.332	100.01	99.9699	99.9094	99.9905	99.95			647.923	99.8899	624.851	100.043	668.5	100.064	668.806	100.086
662.767	100.01	99.9699	99.9094	99.9904	99.9501			648.21	99.8899	624.901	100.043	669	100.064	669.304	100.086
663.202	100.01	99.9699	99.9094	99.9904	99.95			648.496	99.8898	624.951	100.043	669.5	100.064	669.803	100.086
663.636	100.01	99.97	99.9095	99.9906	99.9503			648.782	99.8897	625.001	100.043	670	100.066	670.301	100.086
664.071	100.01	99.9699	99.9095	99.9905	99.95			649.068	99.8899	625.051	100.043	670.5	100.068	670.8	100.086
664.505	100.01	99.97	99.9095	99.9904	99.9501			649.354	99.8897	625.101	100.043	671	100.068	671.298	100.086
664.94	100.01	99.9699	99.9095	99.9904	99.95			649.641	99.8901	625.151	100.043	671.5	100.067	671.796	100.084
665.375	100.01	99.9698	99.9094	99.9903	99.95			649.927	99.8897	625.201	100.043	672	100.067	672.295	100.086
665.809	100.01	99.9698	99.9094	99.9904	99.95			650.213	99.8899	625.251	100.043	672.5	100.067	672.793	100.086
666.244	100.01	99.9698	99.9094	99.9906	99.95			650.499	99.8898	625.301	100.043	673	100.069	673.291	100.087
666.678	100.01	99.9699	99.9095	99.9904	99.9501			650.785	99.8898	625.351	100.043	673.5	100.07	673.79	100.087
667.113	100.01	99.9699	99.9095	99.9904	99.95			651.072	99.8897	625.401	100.043	674	100.072	674.288	100.088
667.548	100.01	99.9699	99.9095	99.9904	99.9499			651.358	99.8899	625.451	100.043	674.5	100.073	674.786	100.089
667.982	100.01	99.9699	99.9095	99.9904	99.95			651.644	99.8898	625.501	100.043	675	100.073	675.285	100.09
668.417	100.01	99.9698	99.9095	99.9904	99.9499			651.93	99.8898	625.551	100.043	675.5	100.074	675.783	100.091
668.851	100.01	99.9699	99.9095	99.9904	99.9501			652.216	99.8897	625.601	100.043	676	100.074	676.282	100.091
669.286	100.01	99.97	99.9095	99.9904	99.9502			652.502	99.8896	625.651	100.043	676.5	100.074	676.78	100.091
669.721	100.01	99.9699	99.9095	99.9905	99.9502			652.789	99.8897	625.701	100.043	677	100.075	677.278	100.092
670.155	100.01	99.9699	99.9095	99.9905	99.95			653.075	99.8898	625.751	100.043	677.5	100.075	677.777	100.092
670.59	100.01	99.97	99.9095	99.9904	99.95			653.361	99.8898	625.801	100.043	678	100.075	678.275	100.092
671.024	100.01	99.9699	99.9095	99.9904	99.9498			653.647	99.8897	625.851	100.043	678.5	100.075	678.773	100.092
671.459	100.01	99.97	99.9095	99.9905	99.95			653.933	99.8898	625.901	100.043	679	100.075	679.272	100.092
671.894	100.01	99.97	99.9095	99.9905	99.9469			654.22	99.8897	625.951	100.043	679.5	100.075	679.77	100.093
672.328	100.011	99.9704	99.9096	99.9843	99.9506			654.506	99.8897	626.001	100.043	680	100.075	680.269	100.093
672.763	100.01	99.9699	99.9095	99.9911	99.9493			654.792	99.8898	626.051	100.043	680.5	100.075	680.767	100.093
673.197	100.009	99.9693	99.9094	99.9897	99.9487			655.078	99.8898	626.101	100.043	681	100.075	681.265	100.093
673.632	100.009	99.9692	99.9094	99.9895	99.9486			655.364	99.8898	626.151	100.043	681.5	100.076	681.764	100.093
674.067	100.009	99.9693	99.9094	99.9895	99.9489			655.65	99.8896	626.201	100.043	682	100.076	682.262	100.093
674.501	100.009	99.9694	99.9094	99.9896	99.9488			655.937	99.8897	626.251	100.043	682.5	100.076	682.76	100.093
674.936	100.01	99.9694	99.9093	99.9898	99.9491			656.223	99.8898	626.301	100.043	683	100.076	683.259	100.093
675.37	100.01	99.9694	99.9094	99.99	99.949			656.509	99.8898	626.351	100.043	683.5	100.076	683.757	100.093
675.805	100.011	99.9693	99.9094	99.9899	99.949			656.795	99.8899	626.401	100.043	684	100.076	684.255	100.093
676.24	100.011	99.969	99.9093	99.9899	99.949			657.081	99.8898	626.451	100.043	684.5	100.076	684.754	100.093
676.674	100.011	99.9692	99.9094	99.9898	99.9491			657.368	99.89	626.501	100.043	685	100.076	685.252	100.094
677.109	100.011	99.9689	99.9093	99.9898	99.949			657.654	99.8896	626.551	100.043	685.5	100.076	685.751	100.093
677.543	100.011	99.969	99.9094	99.9898	99.9489			657.94	99.8897	626.601	100.043	686	100.076	686.249	100.094
677.978	100.011	99.9689	99.9084	99.9897	99.9489			658.226	99.8897	626.651	100.043	686.5	100.076	686.747	100.094
678.413	100.011	99.9688	99.9098	99.99	99.9489			658.512	99.8898	626.701	100.043	687	100.076	687.246	100.094
678.847	100.011	99.9689	99.9105	99.9896	99.9487			658.799	99.8896	626.751	100.043	687.5	100.076	687.744	100.094
679.282	100.011	99.9688	99.9103	99.9897	99.9488			659.085	99.8898	626.801	100.043	688	100.076	688.242	100.094
679.716	100.011	99.9688	99.9102	99.9897	99.9489			659.371	99.8898	626.851	100.043	688.5	100.076	688.741	100.093
680.151	100.012	99.9688	99.9104	99.9897	99.9488			659.657	99.8898	626.901	100.043	689	100.076	689.239	100.094
680.586	100.012	99.9687	99.9106	99.9897	99.9489			659.943	99.8897	626.951	100.043	689.5	100.076	689.737	100.094
681.02	100.012	99.969	99.9108	99.9898	99.9488			660.229	99.8897	627.001	100.043	690	100.076	690.236	100.094
681.455	100.012	99.9688	99.9108	99.9897	99.9488			660.516	99.8897	627.051	100.043	690.5	100.081	690.734	100.094
681.889	100.012	99.9687	99.9108	99.9898	99.9491			660.802	99.8898	627.101	100.042	691	100.082	691.233	100.094
682.324	100.012	99.9688	99.9109	99.9897	99.9486			661.088	99.8898	627.151	100.043	691.5	100.079	691.731	100.094
682.759	100.012	99.9688	99.911	99.9897	99.9485			661.374	99.8896	627.201	100.043	692	100.078	692.229	100.094
683.193	100.012	99.9687	99.9111	99.9898	99.9487			661.66	99.8898	627.251	100.043	692.5	100.077	692.728	100.094
683.628	100.012	99.9686	99.9112	99.9899	99.9487			661.947	99.8898	627.301	100.043	693	100.076	693.226	100.094
684.062	100.012	99.9687	99.9113	99.9898	99.9485			662.233	99.8899	627.351	100.044	693.5	100.076	693.724	100.094
684.497	100.012	99.9687	99.9115	99.9897	99.9486			662.519	99.8899	627.401	100.043	694	100.076	694.223	100.094
684.932	100.013	99.9687	99.9116	99.9898	99.9485			662.805	99.8896	627.451	100.043	694.5	100.076	694.721	100.094
685.366	100.013	99.9688	99.9117	99.9898	99.9487			663.091	99.8897	627.501	100.043	695	100.076	695.219	100.094
685.801	100.013	99.9688	99.9118	99.9898	99.9485			663.377	99.89	627.551	100.043	695.5	100.076	695.718	100.094
686.235	100.013	99.9688	99.9119	99.9897	99.9484			663.664	99.8899	627.601	100.043	696	100.076	696.216	100.094
686.67	100.013	99.9688	99.912	99.9898	99.9485			663.95	99.8896	627.651	100.043	696.5	100.077	696.715	100.094
687.105	100.013	99.9688	99.9121	99.9898	99.9486			664.236	99.8897	627.701	100.043	697	100.077	697.213	100.094
687.539	100.013	99.9688	99.9123	99.9898	99.9486			664.522	99.8898	627.751	100.043	697.5	100.077	697.711	100.094
687.974	100.013	99.9689	99.9124	99.9898	99.9485			664.808	99.8898	627.801	100.043	698	100.077	698.21	100.094
688.408	100.013	99.9689	99.9125	99.9898	99.9485			665.095	99.8898	627.851	100.043	698.5	100.077	698.708	100.094
688.843	100.013	99.9688	99.9126	99.9898	99.9486			665.381	99.8898	627.901	100.043	699	100.077	699.206	100.094
689.278	100.013	99.9689	99.9126	99.9898	99.9485			665.667	99.8897	627.951	100.043	699.5	100.077	699.705	100.093
689.712	100.013	99.9689	99.9128	99.9899	99.9486			665.953	99.8898	628.001	100.043	700	100.077	700.203	100.094
690.147	100.013	99.9689	99.9128	99.9898	99.9485			666.239	99.8898	628.051	100.043	700.5	100.077	700.701	100.094
690.581	100.013	99.969	99.913	99.9897	99.9485			666.526	99.8899	628.101	100.043	701	100.077	701.2	100.094
691.016	100.013	99.969	99.913	99.9897	99.9485			666.812	99.8896	628.151	100.043	701.5	100.077	701.698	100.094
691.451	100.013	99.969	99.9131	99.9896	99.9487			667.098	99.8899	628.201	100.043	702	100.077	702.197	100.094
691.885	100.014	99.9691	99.9133	99.9896	99.9484			667.384	99.8897	628.251	100.043	702.5	100.077	702.695	100.094
692.32	100.014	99.969	99.9133	99.9896	99.9486			667.67	99.8899	628.301	100.043	703	100.077	703.193	100.094
692.754	100.014	99.969	99.9134	99.9897	99.9485			667.956	99.8898	628.351	100.043	703.5	100.078	703.692	100.094
693.189	100.014	99.969	99.9135	99.9896	99.9485			668.243	99.8898	628.401	100.043	704	100.078	704.19	100.094
693.624	100.014	99.969	99.9135	99.9896	99.9484			668.529	99.8898	628.451	100.043	704.5	100.078	704.688	100.094
694.058	100.014	99.9692	99.9137	99.9896	99.9484			668.815	99.8898	628.501	100.043	705	100.078	705.187	100.094
694.493	100.014	99.969	99.9137	99.9896	99.9482			669.101	99.8898	628.551	100.043	705.5	100.078	705.685	100.094
694.927	100.014	99.9691	99.9138	99.9896	99.9484			669.387	99.8897	628.601	100.043	706	100.078	706.183	100.094
695.362	100.014	99.9691	99.9139	99.9897	99.9484			669.674	99.8899	628.651	100.043	706.5	100.078	706.682	100.094
695.797	100.014	99.969	99.9139	99.9898	99.9486			669.96	99.8898	628.701	100.043	707	100.078	707.18	100.094
696.231	100.014	99.9691	99.914	99.9896	99.9484			670.246	99.8897	628.751	100.043	707.5	100.078	707.679	100.094
696.666	100.014	99.9691	99.9141	99.9896	99.9484			670.532	99.8898	628.801	100.043	708	100.078	708.177	100.094
697.1	100.014	99.969	99.9142	99.9897	99.9484			670.818	99.8898	628.851	100.043	708.5	100.078	708.675	100.094
697.535	100.014	99.9691	99.9142	99.9898	99.9484			671.104	99.8897	628.901	100.043	709	100.078	709.174	100.094
697.97	100.014	99.9691	99.9143	99.9898	99.9485			671.391	99.8899	628.951	100.043	709.5	100.078	709.672	100.094
698.404	100.014	99.969	99.9144	99.9898	99.9484			671.677	99.8898	629.001	100.043	710	100.078	710.17	100.094
698.839	100.014	99.9691	99.9145	99.9898	99.9486			671.963	99.8897	629.051	100.043	710.5	100.078	710.669	100.094
699.273	100.014	99.969	99.9145	99.9898	99.9485			672.249	99.8899	629.101	100.043	711	100.078	711.167	100.094
699.708	100.014	99.9691	99.9146	99.9898	99.9483			672.535	99.8898	629.151	100.043	711.5	100.078	711.666	100.094
700.143	100.015	99.9691	99.9147	99.9899	99.9483			672.822	99.8897	629.201	100.043	712	100.078	712.164	100.094
700.577	100.015	99.9692	99.9147	99.9898	99.9483			673.108	99.8897	629.251	100.043	712.5	100.078	712.662	100.094
701.012	100.015	99.9691	99.9149	99.99	99.9485			673.394	99.8898	629.301	100.043	713	100.078	713.161	100.094
701.446	100.015	99.9691	99.915	99.9899	99.9484			673.68	99.8896	629.351	100.043	713.5	100.078	713.659	100.094
701.881	100.015	99.9691	99.915	99.9899	99.9486			673.966	99.8897	629.401	100.043	714	100.078	714.157	100.094
702.316	100.015	99.9692	99.9152	99.9899	99.948			674.253	99.8898	629.451	100.043	714.5	100.078	714.656	100.094
702.75	100.015	99.9693	99.9153	99.9899	99.9487			674.539	99.8898	629.501	100.043	715	100.078	715.154	100.094
703.185	100.015	99.9691	99.9154	99.9899	99.9483			674.825	99.8897	629.551	100.043	715.5	100.078	715.652	100.094
703.619	100.015	99.9691	99.9154	99.9898	99.9482			675.111	99.8899	629.601	100.043	716	100.078	716.151	100.094
704.054	100.015	99.9691	99.9155	99.99	99.9483			675.397	99.8896	629.651	100.043	716.5	100.078	716.649	100.094
704.489	100.015	99.9692	99.9155	99.9899	99.9482			675.683	99.8898	629.701	100.043	717	100.078	717.148	100.094
704.923	100.015	99.9691	99.9156	99.9899	99.9487			675.97	99.8899	629.751	100.043	717.5	100.078	717.646	100.094
705.358	100.015	99.9692	99.9157	99.9899	99.9483			676.256	99.8895	629.801	100.043	718	100.078	718.144	100.094
705.792	100.015	99.9694	99.9158	99.9899	99.9489			676.542	99.8897	629.851	100.043	718.5	100.078	718.643	100.094
706.227	100.015	99.9692	99.9159	99.9899	99.9482			676.828	99.8898	629.901	100.043	719	100.078	719.141	100.094
706.662	100.015	99.9692	99.9159	99.9899	99.9484			677.114	99.8897	629.951	100.043	719.5	100.078	719.639	100.094
707.096	100.015	99.9692	99.916	99.9899	99.9483			677.401	99.8897	630.001	100.043	720	100.078	720.138	100.094
707.531	100.015	99.9692	99.9161	99.9899	99.9482			677.687	99.8896	630.051	100.043	720.5	100.078	720.636	100.094
707.965	100.016	99.9692	99.9162	99.9899	99.9484			677.973	99.8898	630.101	100.043	721	100.078	721.134	100.094
708.4	100.016	99.9693	99.9162	99.9899	99.9485			678.259	99.8897	630.151	100.043	721.5	100.078	721.633	100.094
708.835	100.016	99.9691	99.9163	99.9898	99.9483			678.545	99.8896	630.201	100.043	722	100.078	722.131	100.094
709.269	100.016	99.9692	99.9164	99.99	99.9484			678.831	99.8897	630.251	100.043	722.5	100.078	722.63	100.094
709.704	100.016	99.9691	99.9164	99.9899	99.9483			679.118	99.8897	630.301	100.043	723	100.078	723.128	100.094
710.138	100.016	99.9692	99.9165	99.9899	99.9486			679.404	99.8898	630.351	100.043	723.5	100.078	723.626	100.094
710.573	100.016	99.9692	99.9166	99.9899	99.9488			679.69	99.8896	630.401	100.043	724	100.078	724.125	100.094
711.008	100.016	99.9692	99.9167	99.9899	99.9483			679.976	99.8898	630.451	100.043	724.5	100.078	724.623	100.094
711.442	100.016	99.9692	99.9168	99.9899	99.9484			680.262	99.8896	630.501	100.043	725	100.078	725.121	100.094
711.877	100.016	99.9691	99.9168	99.9899	99.9484			680.549	99.8898	630.551	100.043	725.5	100.078	725.62	100.094
712.311	100.016	99.9692	99.9169	99.99	99.9486			680.835	99.8898	630.601	100.043	726	100.078	726.118	100.094
712.746	100.016	99.9691	99.917	99.9899	99.9485			681.121	99.8898	630.651	100.043	726.5	100.078	726.616	100.094
713.181	100.016	99.9693	99.9171	99.9899	99.9486			681.407	99.8899	630.701	100.043	727	100.079	727.115	100.094
713.615	100.016	99.9691	99.9171	99.9899	99.9487			681.693	99.8896	630.751	100.043	727.5	100.079	727.613	100.094
714.05	100.016	99.9692	99.9172	99.9899	99.9484			681.98	99.8898	630.801	100.043	728	100.079	728.112	100.094
714.484	100.016	99.9692	99.9173	99.9899	99.9488			682.266	99.8897	630.851	100.043	728.5	100.078	728.61	100.094
714.919	100.016	99.9692	99.9174	99.9899	99.9484			682.552	99.8897	630.901	100.043	729	100.079	729.108	100.094
715.354	100.016	99.9692	99.9174	99.9899	99.9485			682.838	99.8897	630.951	100.043	729.5	100.079	729.607	100.094
715.788	100.016	99.9692	99.9176	99.9899	99.9485			683.124	99.8897	631.001	100.043	730	100.078	730.105	100.094
716.223	100.016	99.9692	99.9176	99.99	99.9485			683.41	99.8897	631.051	100.043	730.5	100.079	730.603	100.094
716.657	100.017	99.9692	99.9177	99.99	99.9488			683.697	99.8898	631.101	100.043	731	100.078	731.102	100.093
717.092	100.017	99.9693	99.9178	99.99	99.9484			683.983	99.8898	631.151	100.043	731.5	100.078	731.6	100.094
717.527	100.017	99.9693	99.9179	99.99	99.9484			684.269	99.8898	631.201	100.043	732	100.078	732.098	100.094
717.961	100.017	99.9694	99.9179	99.9899	99.9484			684.555	99.8897	631.251	100.043	732.5	100.079	732.597	100.094
718.396	100.017	99.9694	99.918	99.9899	99.9485			684.841	99.8897	631.301	100.043	733	100.079	733.095	100.094
718.83	100.017	99.9693	99.918	99.9899	99.9484			685.128	99.8898	631.351	100.043	733.5	100.079	733.594	100.094
719.265	100.017	99.9693	99.9181	99.9899	99.9485			685.414	99.8899	631.401	100.043	734	100.079	734.092	100.094
719.7	100.017	99.9694	99.9182	99.9899	99.9486			685.7	99.8898	631.451	100.043	734.5	100.079	734.59	100.094
720.134	100.017	99.9693	99.9182	99.99	99.9485			685.986	99.8897	631.501	100.044	735	100.079	735.089	100.094
720.569	100.017	99.9694	99.9183	99.9899	99.9485			686.272	99.8897	631.551	100.042	735.5	100.079	735.587	100.094
721.003	100.017	99.9694	99.9184	99.9899	99.9486			686.558	99.8898	631.601	100.043	736	100.079	736.085	100.094
721.438	100.017	99.9694	99.9185	99.99	99.9485			686.845	99.8897	631.651	100.043	736.5	100.078	736.584	100.094
721.873	100.017	99.9694	99.9185	99.99	99.9485			687.131	99.8898	631.701	100.043	737	100.078	737.082	100.094
722.307	100.017	99.9693	99.9186	99.9899	99.9486			687.417	99.8897	631.751	100.043	737.5	100.079	737.581	100.094
722.742	100.017	99.9693	99.9187	99.9899	99.9485			687.703	99.8898	631.801	100.043	738	100.078	738.079	100.094
723.176	100.017	99.9693	99.9188	99.99	99.9484			687.989	99.8898	631.851	100.043	738.5	100.078	738.577	100.094
723.611	100.017	99.9694	99.9189	99.9899	99.9485			688.276	99.8898	631.901	100.043	739	100.078	739.076	100.094
724.046	100.017	99.9694	99.9189	99.99	99.9484			688.562	99.8899	631.951	100.043	739.5	100.078	739.574	100.094
724.48	100.017	99.9693	99.919	99.9899	99.9486			688.848	99.8896	632.001	100.043	740	100.078	740.072	100.094
724.915	100.017	99.9694	99.9191	99.9899	99.9485			689.134	99.8898	632.051	100.043	740.5	100.078	740.571	100.094
725.349	100.017	99.9694	99.9192	99.9899	99.9486			689.42	99.8899	632.101	100.043	741	100.078	741.069	100.094
725.784	100.018	99.9695	99.9193	99.9898	99.9484			689.707	99.8897	632.151	100.043	741.5	100.078	741.567	100.094
726.219	100.018	99.9694	99.9194	99.9899	99.9486			689.993	99.8897	632.201	100.043	742	100.078	742.066	100.094
726.653	100.018	99.9694	99.9194	99.9898	99.9485			690.279	99.8897	632.251	100.043	742.5	100.078	742.564	100.094
727.088	100.018	99.9694	99.9196	99.99	99.9485			690.565	99.8899	632.301	100.043	743	100.078	743.063	100.094
727.522	100.018	99.9693	99.9195	99.9899	99.9486			690.851	99.8897	632.351	100.043	743.5	100.078	743.561	100.094
727.957	100.018	99.9694	99.9197	99.9899	99.9485			691.137	99.8898	632.401	100.043	744	100.078	744.059	100.094
728.392	100.018	99.9693	99.9197	99.9899	99.9486			691.424	99.8898	632.451	100.043	744.5	100.078	744.558	100.094
728.826	100.018	99.9694	99.9198	99.9898	99.9485			691.71	99.8898	632.501	100.043	745	100.078	745.056	100.094
729.261	100.018	99.9694	99.9199	99.9899	99.9488			691.996	99.8898	632.551	100.043	745.5	100.078	745.554	100.094
729.696	100.018	99.9694	99.92	99.9899	99.9486			692.282	99.8898	632.601	100.043	746	100.078	746.053	100.094
730.13	100.018	99.9695	99.9201	99.99	99.9487			692.568	99.8899	632.651	100.043	746.5	100.078	746.551	100.094
730.565	100.018	99.9693	99.9202	99.9899	99.9487			692.855	99.8897	632.701	100.043	747	100.078	747.049	100.094
730.999	100.018	99.9694	99.9202	99.9899	99.9487			693.141	99.8898	632.751	100.043	747.5	100.078	747.548	100.093
731.434	100.018	99.9695	99.9203	99.9899	99.9487			693.427	99.8897	632.801	100.043	748	100.078	748.046	100.094
731.869	100.018	99.9695	99.9205	99.9899	99.9486			693.713	99.8897	632.851	100.043	748.5	100.078	748.545	100.094
732.303	100.018	99.9695	99.9205	99.9899	99.9488			693.999	99.8898	632.901	100.043	749	100.078	749.043	100.095
732.738	100.018	99.9694	99.9206	99.9899	99.9486			694.285	99.8898	632.951	100.043	749.5	100.078	749.541	100.094
733.172	100.018	99.9694	99.9206	99.99	99.9488			694.572	99.8898	633.001	100.043	750	100.078	750.04	100.094
733.607	100.018	99.9696	99.9208	99.99	99.9486			694.858	99.8897	633.051	100.043	750.5	100.078	750.538	100.094
734.042	100.019	99.9695	99.9208	99.99	99.9486			695.144	99.8897	633.101	100.043	751	100.078	751.036	100.094
734.476	100.019	99.9695	99.9209	99.99	99.9488			695.43	99.8898	633.151	100.043	751.5	100.078	751.535	100.094
734.911	100.019	99.9694	99.9209	99.99	99.9485			695.716	99.8897	633.201	100.043	752	100.078	752.033	100.094
735.345	100.019	99.9694	99.921	99.99	99.9487			696.003	99.8898	633.251	100.043	752.5	100.078	752.531	100.094
735.78	100.019	99.9694	99.9211	99.99	99.9487			696.289	99.8899	633.301	100.043	753	100.078	753.03	100.094
736.215	100.019	99.9695	99.9212	99.99	99.9486			696.575	99.8898	633.351	100.043	753.5	100.078	753.528	100.094
736.649	100.019	99.9694	99.9212	99.99	99.9486			696.861	99.8897	633.401	100.043	754	100.078	754.027	100.094
737.084	100.019	99.9694	99.9213	99.9901	99.9488			697.147	99.8898	633.451	100.043	754.5	100.078	754.525	100.094
737.518	100.019	99.9694	99.9214	99.9901	99.9484			697.434	99.8899	633.501	100.043	755	100.078	755.023	100.094
737.953	100.019	99.9693	99.9215	99.9901	99.9487			697.72	99.8898	633.551	100.043	755.5	100.078	755.522	100.094
738.388	100.019	99.9693	99.9216	99.99	99.9485			698.006	99.8898	633.601	100.043	756	100.078	756.02	100.094
738.822	100.019	99.9694	99.9216	99.99	99.9485			698.292	99.8898	633.651	100.043	756.5	100.078	756.518	100.094
739.257	100.019	99.9694	99.9217	99.99	99.9487			698.578	99.8898	633.701	100.043	757	100.078	757.017	100.094
739.691	100.019	99.9694	99.9218	99.99	99.9484			698.864	99.8899	633.751	100.043	757.5	100.078	757.515	100.094
740.126	100.019	99.9694	99.9218	99.9899	99.9486			699.151	99.8898	633.801	100.043	758	100.078	758.013	100.094
740.561	100.019	99.9694	99.9219	99.99	99.9486			699.437	99.8899	633.851	100.043	758.5	100.078	758.512	100.094
740.995	100.019	99.9694	99.922	99.9901	99.9488			699.723	99.89	633.901	100.043	759	100.078	759.01	100.094
741.43	100.019	99.9694	99.922	99.9899	99.9486			700.009	99.8898	633.951	100.043	759.5	100.078	759.509	100.094
741.864	100.019	99.9694	99.9221	99.9899	99.9487			700.295	99.8898	634.001	100.043	760	100.078	760.007	100.094
742.299	100.019	99.9694	99.9222	99.9899	99.9485			700.582	99.8899	634.051	100.043	760.5	100.078	760.505	100.094
742.734	100.019	99.9696	99.9223	99.99	99.9486			700.868	99.8898	634.101	100.043	761	100.078	761.004	100.094
743.168	100.02	99.9694	99.9223	99.9899	99.9487			701.154	99.8899	634.151	100.043	761.5	100.078	761.502	100.094
743.603	100.02	99.9694	99.9224	99.99	99.9486			701.44	99.8899	634.201	100.043	762	100.078	762	100.094
744.037	100.02	99.9694	99.9225	99.99	99.9486			701.726	99.8898	634.251	100.043	762.5	100.078	762.499	100.094
744.472	100.02	99.9695	99.9226	99.99	99.9487			702.012	99.8898	634.301	100.043	763	100.078	762.997	100.094
744.907	100.02	99.9694	99.9227	99.99	99.9487			702.299	99.8898	634.351	100.043	763.5	100.078	763.495	100.094
745.341	100.02	99.9694	99.9228	99.99	99.9485			702.585	99.8897	634.401	100.043	764	100.078	763.994	100.094
745.776	100.02	99.9694	99.9228	99.99	99.9487			702.871	99.8898	634.451	100.043	764.5	100.078	764.492	100.094
746.21	100.02	99.9694	99.923	99.99	99.9486			703.157	99.8898	634.501	100.043	765	100.078	764.991	100.094
746.645	100.02	99.9694	99.923	99.9901	99.9489			703.443	99.8898	634.551	100.043	765.5	100.078	765.489	100.094
747.08	100.02	99.9695	99.9231	99.99	99.9486			703.73	99.8898	634.601	100.043	766	100.078	765.987	100.094
747.514	100.02	99.9694	99.9232	99.99	99.9485			704.016	99.8898	634.651	100.043	766.5	100.078	766.486	100.094
747.949	100.02	99.9694	99.9233	99.99	99.9488			704.302	99.8898	634.701	100.043	767	100.078	766.984	100.094
748.383	100.02	99.9693	99.9233	99.9899	99.9485			704.588	99.8899	634.751	100.043	767.5	100.078	767.482	100.094
748.818	100.02	99.9694	99.9234	99.99	99.9487			704.874	99.8898	634.801	100.043	768	100.078	767.981	100.094
749.253	100.02	99.9694	99.9235	99.99	99.9488			705.161	99.8898	634.851	100.043	768.5	100.078	768.479	100.094
749.687	100.02	99.9693	99.9235	99.99	99.9489			705.447	99.8898	634.901	100.043	769	100.078	768.978	100.094
750.122	100.02	99.9694	99.9236	99.99	99.9485			705.733	99.8898	634.951	100.043	769.5	100.078	769.476	100.093
750.556	100.02	99.9694	99.9237	99.9899	99.9485			706.019	99.8898	635.001	100.043	770	100.078	769.974	100.094
750.991	100.021	99.9694	99.9238	99.9899	99.9487			706.305	99.8898	635.051	100.043	770.5	100.078	770.473	100.094
751.426	100.021	99.9694	99.9238	99.9899	99.9486			706.591	99.8898	635.101	100.043	771	100.078	770.971	100.094
751.86	100.021	99.9694	99.9239	99.99	99.9487			706.878	99.8899	635.151	100.043	771.5	100.078	771.469	100.094
752.295	100.021	99.9694	99.9239	99.9899	99.9486			707.164	99.8898	635.201	100.043	772	100.078	771.968	100.094
752.729	100.021	99.9693	99.924	99.9899	99.9488			707.45	99.8898	635.251	100.043	772.5	100.078	772.466	100.094
753.164	100.021	99.9693	99.924	99.99	99.9486			707.736	99.8898	635.301	100.043	773	100.078	772.964	100.094
753.599	100.021	99.9694	99.9241	99.9899	99.9485			708.022	99.8899	635.351	100.043	773.5	100.078	773.463	100.094
754.033	100.021	99.9694	99.9242	99.9899	99.9485			708.309	99.8899	635.401	100.043	774	100.078	773.961	100.094
754.468	100.021	99.9694	99.9243	99.99	99.9488			708.595	99.8898	635.451	100.043	774.5	100.078	774.46	100.094
754.902	100.021	99.9693	99.9243	99.99	99.9489			708.881	99.8899	635.501	100.043	775	100.078	774.958	100.094
755.337	100.021	99.9694	99.9243	99.99	99.9487			709.167	99.8898	635.551	100.043	775.5	100.078	775.456	100.094
755.772	100.021	99.9694	99.9245	99.99	99.9485			709.453	99.89	635.601	100.043	776	100.078	775.955	100.094
756.206	100.021	99.9694	99.9246	99.9899	99.9486			709.739	99.8898	635.651	100.043	776.5	100.078	776.453	100.094
756.641	100.021	99.9694	99.9246	99.99	99.9487			710.026	99.8899	635.701	100.043	777	100.078	776.951	100.094
757.075	100.021	99.9694	99.9246	99.99	99.9487			710.312	99.8897	635.751	100.043	777.5	100.078	777.45	100.094
757.51	100.021	99.9694	99.9247	99.99	99.9487			710.598	99.89	635.801	100.043	778	100.078	777.948	100.094
757.945	100.021	99.9694	99.9248	99.99	99.9485			710.884	99.8898	635.851	100.043	778.5	100.078	778.446	100.094
758.379	100.021	99.9694	99.9249	99.99	99.9484			711.17	99.8899	635.901	100.043	779	100.078	778.945	100.094
758.814	100.021	99.9693	99.9249	99.99	99.9487			711.457	99.8899	635.951	100.043	779.5	100.078	779.443	100.094
759.248	100.021	99.9693	99.9249	99.99	99.9487			711.743	99.8899	636.001	100.043	780	100.078	779.942	100.094
759.683	100.022	99.9694	99.9251	99.9899	99.9486			712.029	99.8898	636.051	100.043	780.5	100.078	780.44	100.094
760.118	100.022	99.9694	99.9251	99.9899	99.9487			712.315	99.8899	636.101	100.043	781	100.078	780.938	100.094
760.552	100.022	99.9694	99.9252	99.99	99.9487			712.601	99.8899	636.151	100.043	781.5	100.078	781.437	100.094
760.987	100.022	99.9694	99.9253	99.9899	99.9485			712.888	99.8899	636.201	100.043	782	100.078	781.935	100.094
761.421	100.022	99.9693	99.9253	99.9899	99.9486			713.174	99.8899	636.251	100.043	782.5	100.078	782.433	100.094
761.856	100.022	99.9693	99.9253	99.9899	99.9487			713.46	99.8899	636.301	100.043	783	100.078	782.932	100.094
762.291	100.022	99.9693	99.9254	99.9899	99.9486			713.746	99.8899	636.351	100.043	783.5	100.078	783.43	100.094
762.725	100.022	99.9694	99.9255	99.9899	99.9486			714.032	99.8899	636.401	100.043	784	100.078	783.928	100.094
763.16	100.022	99.9694	99.9256	99.9899	99.9485			714.318	99.8899	636.451	100.043	784.5	100.078	784.427	100.094
763.594	100.022	99.9694	99.9256	99.9899	99.9488			714.605	99.8898	636.501	100.043	785	100.078	784.925	100.094
764.029	100.022	99.9694	99.9257	99.99	99.9485			714.891	99.8899	636.551	100.043	785.5	100.078	785.424	100.094
764.464	100.022	99.9694	99.9258	99.99	99.9486			715.177	99.8899	636.601	100.043	786	100.078	785.922	100.094
764.898	100.022	99.9694	99.9258	99.9899	99.9487			715.463	99.8899	636.651	100.043	786.5	100.078	786.42	100.094
765.333	100.022	99.9693	99.9258	99.9899	99.9486			715.749	99.8899	636.701	100.043	787	100.078	786.919	100.095
765.767	100.022	99.9693	99.9258	99.99	99.9486			716.036	99.8899	636.751	100.043	787.5	100.078	787.417	100.094
766.202	100.022	99.9694	99.926	99.9899	99.9487			716.322	99.8899	636.801	100.043	788	100.078	787.915	100.094
766.637	100.022	99.9694	99.9261	99.9899	99.9488			716.608	99.8898	636.851	100.043	788.5	100.078	788.414	100.094
767.071	100.022	99.9696	99.9263	99.99	99.9485			716.894	99.8899	636.901	100.043	789	100.078	788.912	100.094
767.506	100.022	99.9694	99.9262	99.99	99.9488			717.18	99.8901	636.951	100.043	789.5	100.078	789.41	100.094
767.94	100.022	99.9695	99.9264	99.99	99.9487			717.466	99.8898	637.001	100.043	790	100.078	789.909	100.094
768.375	100.023	99.9696	99.9265	99.99	99.9487			717.753	99.8899	637.051	100.043	790.5	100.078	790.407	100.094
768.81	100.022	99.9695	99.9265	99.99	99.9485			718.039	99.8901	637.101	100.043	791	100.078	790.906	100.094
769.244	100.023	99.9695	99.9266	99.99	99.9486			718.325	99.8898	637.151	100.043	791.5	100.078	791.404	100.094
769.679	100.023	99.9695	99.9266	99.99	99.9488			718.611	99.8898	637.201	100.043	792	100.078	791.902	100.094
770.113	100.023	99.9695	99.9266	99.9899	99.9487			718.897	99.8901	637.251	100.043	792.5	100.078	792.401	100.093
770.548	100.023	99.9696	99.9268	99.99	99.9488			719.184	99.8899	637.301	100.043	793	100.078	792.899	100.094
770.983	100.023	99.9696	99.9268	99.99	99.9487			719.47	99.8898	637.351	100.043	793.5	100.078	793.397	100.094
771.417	100.023	99.9695	99.9268	99.9901	99.9489			719.756	99.8899	637.401	100.043	794	100.078	793.896	100.093
771.852	100.023	99.9695	99.9269	99.99	99.9488			720.042	99.8899	637.451	100.043	794.5	100.078	794.394	100.093
772.286	100.023	99.9696	99.927	99.99	99.9485			720.328	99.8899	637.501	100.043	795	100.078	794.893	100.092
772.721	100.023	99.9696	99.927	99.99	99.9486			720.615	99.8899	637.551	100.043	795.5	100.078	795.391	100.092
773.156	100.023	99.9696	99.9271	99.99	99.9488			720.901	99.8899	637.601	100.043	796	100.078	795.889	100.091
773.59	100.023	99.9695	99.9271	99.99	99.9487			721.187	99.8899	637.651	100.043	796.5	100.078	796.388	100.09
774.025	100.023	99.9695	99.9272	99.99	99.9489			721.473	99.89	637.701	100.043	797	100.078	796.886	100.09
774.459	100.023	99.9696	99.9273	99.99	99.9489			721.759	99.8899	637.751	100.043	797.5	100.078	797.384	100.09
774.894	100.023	99.9696	99.9274	99.99	99.9484			722.045	99.8899	637.801	100.043	798	100.078	797.883	100.089
775.329	100.023	99.9696	99.9275	99.99	99.9488			722.332	99.8899	637.851	100.043	798.5	100.078	798.381	100.089
775.763	100.023	99.9696	99.9275	99.99	99.9483			722.618	99.8898	637.901	100.043	799	100.078	798.879	100.089
776.198	100.023	99.9695	99.9276	99.9899	99.9488			722.904	99.8899	637.951	100.043	799.5	100.078	799.378	100.088
776.632	100.023	99.9697	99.9277	99.99	99.9483			723.19	99.8898	638.001	100.043			799.876	100.088
777.067	100.023	99.9696	99.9277	99.9901	99.9487			723.476	99.8899	638.051	100.043			800.375	100.088
777.502	100.024	99.9696	99.9278	99.99	99.9485			723.763	99.8899	638.101	100.043			800.873	100.088
777.936	100.024	99.9695	99.9278	99.9901	99.949			724.049	99.8899	638.151	100.043			801.371	100.087
778.371	100.024	99.9697	99.9279	99.99	99.9486			724.335	99.8898	638.201	100.043	--	--	801.87	100.087
778.805	100.024	99.9697	99.928	99.99	99.9487			724.621	99.89	638.251	100.043	--	--	802.368	100.087
779.24	100.024	99.9698	99.9281	99.9899	99.9486			724.907	99.8898	638.301	100.043	--	--	802.866	100.087
779.675	100.024	99.9697	99.928	99.9899	99.9488			725.193	99.8899	638.351	100.043	--	--	803.365	100.087
780.109	100.024	99.9697	99.9282	99.9899	99.9487			725.48	99.8899	638.401	100.043	--	--	803.863	100.087
780.544	100.024	99.9697	99.9281	99.9899	99.9488			725.766	99.89	638.451	100.043	--	--	804.361	100.087
780.978	100.024	99.9697	99.9283	99.9899	99.949			726.052	99.8898	638.501	100.043	--	--	804.86	100.087
781.413	100.024	99.9696	99.9283	99.99	99.9488			726.338	99.8898	638.551	100.043	--	--	805.358	100.087
781.848	100.024	99.9697	99.9283	99.9899	99.9487			726.624	99.89	638.601	100.043	--	--	805.857	100.087
782.282	100.024	99.9697	99.9284	99.9899	99.9487			726.911	99.89	638.651	100.043	--	--	806.355	100.087
782.717	100.024	99.9696	99.9285	99.99	99.9486			727.197	99.89	638.701	100.043	--	--	806.853	100.087
783.151	100.024	99.9697	99.9285	99.9899	99.9487			727.483	99.8899	638.751	100.043	--	--	807.352	100.087
783.586	100.024	99.9696	99.9286	99.9899	99.9485			727.769	99.89	638.801	100.043	--	--	807.85	100.087
784.021	100.024	99.9696	99.9286	99.9899	99.9486			728.055	99.89	638.851	100.043	--	--	808.348	100.087
784.455	100.024	99.9697	99.9287	99.9899	99.9486			728.342	99.89	638.901	100.043	--	--	808.847	100.087
784.89	100.024	99.9696	99.9287	99.9899	99.9486			728.628	99.8898	638.951	100.043	--	--	809.345	100.087
785.324	100.024	99.9695	99.9288	99.9899	99.9488			728.914	99.8899	639.001	100.043	--	--	809.843	100.087
785.759	100.024	99.9696	99.9289	99.9899	99.9484			729.2	99.8899	639.051	100.043	--	--	810.342	100.086
786.194	100.025	99.9696	99.9289	99.99	99.9487			729.486	99.8899	639.101	100.043	--	--	810.84	100.087
786.628	100.025	99.9697	99.929	99.99	99.9485			729.772	99.89	639.151	100.043	--	--	811.339	100.086
787.063	100.025	99.9697	99.9291	99.9899	99.9486			730.059	99.89	639.201	100.043	--	--	811.837	100.087
787.497	100.025	99.9696	99.9291	99.99	99.9486			730.345	99.8899	639.251	100.043	--	--	812.335	100.086
787.932	100.025	99.9698	99.9292	99.99	99.9488			730.631	99.8899	639.301	100.043	--	--	812.834	100.086
788.367	100.025	99.9697	99.9293	99.9899	99.9484			730.917	99.89	639.351	100.043	--	--	813.332	100.086
788.801	100.025	99.9697	99.9294	99.99	99.9489			731.203	99.8899	639.401	100.043	--	--	813.83	100.086
789.236	100.025	99.9697	99.9293	99.99	99.9486			731.49	99.8899	639.451	100.043	--	--	814.329	100.086
789.67	100.025	99.9697	99.9294	99.99	99.9487			731.776	99.89	639.501	100.043	--	--	814.827	100.086
790.105	100.025	99.9698	99.9295	99.99	99.9488			732.062	99.8899	639.551	100.043	--	--	815.325	100.086
790.54	100.025	99.9697	99.9295	99.99	99.9487			732.348	99.8899	639.601	100.043	--	--	815.824	100.086
790.974	100.025	99.9697	99.9296	99.9899	99.949			732.634	99.89	639.651	100.043	--	--	816.322	100.086
791.409	100.025	99.9697	99.9297	99.9899	99.9487			732.92	99.8899	639.701	100.043	--	--	816.821	100.086
791.843	100.025	99.9697	99.9297	99.9899	99.9488			733.207	99.8899	639.751	100.043	--	--	817.319	100.086
792.278	100.025	99.969	99.9291	99.99	99.9486			733.493	99.8899	639.801	100.043	--	--	817.817	100.086
792.713	100.025	99.9697	99.9297	99.9898	99.9503			733.779	99.8899	639.851	100.043	--	--	818.316	100.087
793.147	100.025	99.9697	99.9299	99.9898	99.9486			734.065	99.8899	639.901	100.043	--	--	818.814	100.086
793.582	100.025	99.9696	99.93	99.9899	99.9488			734.351	99.8899	639.951	100.043	--	--	819.312	100.086
794.016	100.025	99.9697	99.9301	99.9901	99.9489			734.638	99.8898	640.001	100.043	--	--	819.811	100.086
794.451	100.025	99.9697	99.9302	99.9901	99.9488			734.924	99.8899	640.051	100.043	--	--	820.309	100.086
794.886	100.025	99.9698	99.9303	99.9903	99.9489			735.21	99.89	640.101	100.043	--	--	820.808	100.086
795.32	100.026	99.9699	99.9305	99.9904	99.9489			735.496	99.89	640.151	100.043	--	--	821.306	100.086
795.755	100.026	99.9701	99.9303	99.9906	99.9491			735.782	99.89	640.201	100.043	--	--	821.804	100.086
796.189	100.026	99.97	99.9304	99.9907	99.9489			736.069	99.8899	640.251	100.043	--	--	822.303	100.086
796.624	100.026	99.9703	99.9306	99.9908	99.9488			736.355	99.8898	640.301	100.043	--	--	822.801	100.086
797.059	100.026	99.9704	99.9305	99.9909	99.9492			736.641	99.8899	640.351	100.043	--	--	823.299	100.086
797.493	100.026	99.9705	99.9306	99.991	99.9491			736.927	99.89	640.401	100.043	--	--	823.798	100.086
797.928	100.026	99.9707	99.9306	99.991	99.9491			737.213	99.8901	640.451	100.043	--	--	824.296	100.086
798.362	100.026	99.9707	99.9306	99.9911	99.9492			737.499	99.8899	640.501	100.043	--	--	824.794	100.086
798.797	100.026	99.9708	99.9306	99.991	99.9492			737.786	99.89	640.551	100.043	--	--	825.293	100.086
799.232	100.026	99.9708	99.9306	99.9911	99.9493			738.072	99.8899	640.601	100.043	--	--	825.791	100.086
799.666	100.026	99.9708	99.9306	99.9911	99.9493			738.358	99.89	640.651	100.043	--	--	826.29	100.086
800.101	100.026	99.971	99.9307	99.9911	99.9495			738.644	99.8899	640.701	100.043	--	--	826.788	100.086
800.535	100.026	99.971	99.9306	99.9912	99.9496			738.93	99.8899	640.751	100.043	--	--	827.286	100.086
800.97	100.026	99.971	99.9306	99.9912	99.9497			739.217	99.8898	640.801	100.043	--	--	827.785	100.086
801.405	100.026	99.9711	99.9306	99.9912	99.9497			739.503	99.8901	640.851	100.043	--	--	828.283	100.086
801.839	100.026	99.9711	99.9306	99.9912	99.9497			739.789	99.89	640.901	100.043	--	--	828.781	100.086
802.274	100.026	99.971	99.9305	99.9912	99.9497			740.075	99.89	640.951	100.043	--	--	829.28	100.086
802.709	100.026	99.9711	99.9305	99.9912	99.9497			740.361	99.89	641.001	100.043	--	--	829.778	100.086
803.143	100.026	99.9711	99.9305	99.9912	99.9499			740.648	99.8899	641.051	100.043	--	--	830.276	100.086
803.578	100.026	99.9711	99.9305	99.9912	99.9501			740.934	99.8899	641.101	100.043	--	--	830.775	100.086
804.012	100.026	99.971	99.9304	99.9912	99.9498			741.22	99.8899	641.151	100.043	--	--	831.273	100.086
804.447	100.026	99.9711	99.9305	99.9912	99.9499			741.506	99.89	641.201	100.043	--	--	831.772	100.086
804.882	100.026	99.9712	99.9304	99.9913	99.95			741.792	99.89	641.251	100.043	--	--	832.27	100.086
805.316	100.026	99.971	99.9304	99.9912	99.9499			742.078	99.8899	641.301	100.043	--	--	832.768	100.086
805.751	100.026	99.9711	99.9304	99.9912	99.95			742.365	99.8899	641.351	100.043	--	--	833.267	100.086
806.185	100.026	99.9711	99.9304	99.9912	99.9502			742.651	99.89	641.401	100.043	--	--	833.765	100.086
806.62	100.026	99.9711	99.9304	99.9912	99.9502			742.937	99.8899	641.451	100.043	--	--	834.263	100.086
807.055	100.026	99.9711	99.9303	99.9912	99.9501			743.223	99.89	641.501	100.043	--	--	834.762	100.086
807.489	100.026	99.9711	99.9304	99.9912	99.9501			743.509	99.89	641.551	100.043	--	--	835.26	100.086
807.924	100.026	99.9712	99.9304	99.9912	99.9503			743.796	99.8898	641.601	100.043	--	--	835.758	100.086
808.358	100.026	99.9712	99.9304	99.9912	99.9502			744.082	99.8901	641.651	100.043	--	--	836.257	100.086
808.793	100.026	99.9711	99.9303	99.9911	99.95			744.368	99.8899	641.701	100.043	--	--	836.755	100.086
809.228	100.026	99.9711	99.9303	99.9911	99.9501			744.654	99.8899	641.751	100.043	--	--	837.254	100.086
809.662	100.026	99.9711	99.9303	99.9911	99.9502			744.94	99.8899	641.801	100.043	--	--	837.752	100.087
810.097	100.026	99.9711	99.9302	99.9912	99.9501			745.226	99.8901	641.851	100.043	--	--	838.25	100.086
810.531	100.026	99.9711	99.9303	99.9912	99.9503			745.513	99.8899	641.901	100.043	--	--	838.749	100.087
810.966	100.026	99.9711	99.9302	99.9912	99.9502			745.799	99.89	641.951	100.043	--	--	839.247	100.086
811.401	100.026	99.9711	99.9302	99.9912	99.9501			746.085	99.89	642.001	100.043	--	--	839.745	100.086
811.835	100.026	99.971	99.9301	99.9912	99.9502			746.371	99.8899	642.051	100.043	--	--	840.244	100.086
812.27	100.026	99.9711	99.9301	99.9911	99.9502			746.657	99.8901	642.101	100.043	--	--	840.742	100.087
812.704	100.026	99.971	99.9301	99.9911	99.9501			746.944	99.8898	642.151	100.043	--	--	841.24	100.086
813.139	100.026	99.9711	99.9301	99.9912	99.9501			747.23	99.8901	642.201	100.043	--	--	841.739	100.086
813.574	100.026	99.9711	99.9301	99.9912	99.9503			747.516	99.8899	642.251	100.043	--	--	842.237	100.086
814.008	100.025	99.971	99.9301	99.9911	99.9502			747.802	99.8899	642.301	100.043	--	--	842.736	100.086
814.443	100.026	99.9711	99.9301	99.9911	99.9501			748.088	99.8899	642.351	100.043	--	--	843.234	100.086
814.877	100.025	99.9711	99.9301	99.9911	99.9502			748.375	99.8901	642.401	100.043	--	--	843.732	100.086
815.312	100.026	99.9712	99.9302	99.9911	99.9504			748.661	99.8897	642.451	100.043	--	--	844.231	100.086
815.747	100.026	99.9711	99.9301	99.9912	99.9507			748.947	99.89	642.501	100.043	--	--	844.729	100.086
816.181	100.026	99.9711	99.9302	99.9911	99.9502			749.233	99.8899	642.551	100.043	--	--	845.227	100.086
816.616	100.026	99.9711	99.9301	99.9911	99.9501			749.519	99.89	642.601	100.043	--	--	845.726	100.087
817.05	100.026	99.971	99.9301	99.9912	99.9504			749.805	99.8899	642.651	100.043	--	--	846.224	100.086
817.485	100.026	99.971	99.9301	99.9911	99.9504			750.092	99.8898	642.701	100.043	--	--	846.722	100.086
817.92	100.026	99.9711	99.9301	99.9911	99.9508			750.378	99.8898	642.751	100.043	--	--	847.221	100.086
818.354	100.026	99.9711	99.9301	99.9911	99.9507			750.664	99.8901	642.801	100.043	--	--	847.719	100.086
818.789	100.026	99.9711	99.9301	99.9912	99.9502			750.95	99.8899	642.851	100.043	--	--	848.218	100.086
819.223	100.026	99.9711	99.9301	99.9912	99.9504			751.236	99.89	642.901	100.043	--	--	848.716	100.086
819.658	100.026	99.9711	99.9301	99.9912	99.9505			751.523	99.89	642.951	100.043	--	--	849.214	100.086
820.093	100.026	99.9711	99.9301	99.9912	99.9502			751.809	99.8899	643.001	100.043	--	--	849.713	100.086
820.527	100.025	99.9711	99.9301	99.9912	99.9506			752.095	99.8901	643.051	100.043	--	--	850.211	100.086
820.962	100.025	99.971	99.93	99.9913	99.9503			752.381	99.89	643.101	100.043	--	--	850.709	100.086
821.396	100.026	99.9712	99.93	99.9912	99.9503			752.667	99.89	643.151	100.043	--	--
821.831	100.025	99.9711	99.93	99.9912	99.9504			752.953	99.8901	643.201	100.043	--	--
822.266	100.026	99.9711	99.93	99.9912	99.9504			753.24	99.89	643.251	100.043	--	--
822.7	100.025	99.9711	99.93	99.9912	99.9504			753.526	99.89	643.301	100.043	--	--
823.135	100.025	99.9711	99.93	99.9912	99.9502			753.812	99.8899	643.351	100.043	--	--
823.569	100.025	99.9711	99.93	99.9912	99.9502			754.098	99.8902	643.401	100.043	--	--
824.004	100.025	99.9711	99.93	99.9912	99.9503			754.384	99.89	643.451	100.043	--	--
824.439	100.025	99.9711	99.93	99.9912	99.9503			754.671	99.89	643.501	100.043	--	--
824.873	100.025	99.9711	99.93	99.9912	99.9504			754.957	99.89	643.551	100.043	--	--
825.308	100.025	99.971	99.93	99.9912	99.9504			755.243	99.8901	643.601	100.043	--	--
825.742	100.025	99.9711	99.93	99.9911	99.9502			755.529	99.8899	643.651	100.043	--	--
826.177	100.025	99.9711	99.93	99.9912	99.9506			755.815	99.8899	643.701	100.043	--	--
826.612	100.025	99.9711	99.93	99.9912	99.9505			756.101	99.8898	643.751	100.043	--	--
827.046	100.025	99.971	99.93	99.9912	99.9504			756.388	99.89	643.801	100.043	--	--
827.481	100.025	99.9712	99.93	99.9911	99.9504			756.674	99.8903	643.851	100.043	--	--
827.915	100.025	99.9712	99.93	99.9912	99.9503			756.96	99.8899	643.901	100.043	--	--
828.35	100.025	99.9713	99.93	99.9911	99.9504			757.246	99.89	643.951	100.043	--	--
828.785	100.025	99.9711	99.93	99.9911	99.9505			757.532	99.8899	644.001	100.043	--	--
829.219	100.025	99.9712	99.93	99.9912	99.9505			757.819	99.8901	644.051	100.043	--	--
829.654	100.025	99.9713	99.93	99.9911	99.9502			758.105	99.89	644.101	100.043	--	--
830.088	100.025	99.9712	99.93	99.9912	99.9505			758.391	99.89	644.151	100.043	--	--
830.523	100.025	99.9713	99.93	99.9911	99.9504			758.677	99.89	644.201	100.043	--	--
830.958	100.025	99.9713	99.93	99.9912	99.9503			758.963	99.89	644.251	100.043	--	--
831.392	100.025	99.9712	99.93	99.9911	99.9504			759.25	99.89	644.301	100.043	--	--
831.827	100.026	99.9713	99.9301	99.9912	99.9504			759.536	99.8899	644.351	100.043	--	--
832.261	100.025	99.9712	99.93	99.9911	99.9502			759.822	99.8901	644.401	100.043	--	--
832.696	100.025	99.9712	99.93	99.9912	99.9502			760.108	99.8901	644.451	100.043	--	--
833.131	100.025	99.9712	99.93	99.9912	99.9504			760.394	99.89	644.501	100.043	--	--
833.565	100.025	99.9712	99.93	99.9912	99.9505			760.68	99.8901	644.551	100.043	--	--
834	100.025	99.9712	99.93	99.9912	99.9504			760.967	99.8901	644.601	100.043	--	--
834.434	100.025	99.9712	99.93	99.9911	99.9504			761.253	99.8898	644.651	100.043	--	--
834.869	100.025	99.9712	99.93	99.9911	99.9505			761.539	99.8901	644.701	100.043	--	--
835.304	100.025	99.9712	99.93	99.9911	99.9503			761.825	99.8899	644.751	100.043	--	--
835.738	100.025	99.9712	99.93	99.9911	99.9504			762.111	99.89	644.801	100.043	--	--
836.173	100.025	99.9712	99.93	99.9911	99.9505			762.398	99.89	644.851	100.043	--	--
836.607	100.025	99.9712	99.93	99.9911	99.9504			762.684	99.8902	644.901	100.043	--	--
837.042	100.025	99.9713	99.93	99.9911	99.9505			762.97	99.8898	644.951	100.043	--	--
837.477	100.025	99.9713	99.9301	99.9911	99.9504			763.256	99.8901	645.001	100.043	--	--
837.911	100.025	99.9713	99.93	99.9911	99.9504			763.542	99.8899	645.051	100.043	--	--
838.346	100.025	99.9714	99.93	99.9911	99.9504			763.829	99.8899	645.101	100.043	--	--
838.78	100.025	99.9712	99.93	99.9912	99.9506			764.115	99.8899	645.151	100.043	--	--
839.215	100.025	99.9712	99.9301	99.9911	99.9505			764.401	99.8899	645.201	100.043	--	--
839.65	100.025	99.9712	99.93	99.991	99.9503			764.687	99.8898	645.251	100.043	--	--
840.084	100.025	99.9713	99.9301	99.9912	99.9506			764.973	99.8901	645.301	100.043	--	--
840.519	100.025	99.9712	99.9301	99.9911	99.9505			765.259	99.8899	645.351	100.043	--	--
840.953	100.025	99.9712	99.93	99.9911	99.9505			765.546	99.8899	645.401	100.043	--	--
841.388	100.025	99.9712	99.93	99.9911	99.9505			765.832	99.89	645.451	100.043	--	--
841.823	100.025	99.9712	99.9301	99.9911	99.9505			766.118	99.8899	645.501	100.043	--	--
842.257	100.025	99.9712	99.93	99.9911	99.9506			766.404	99.89	645.551	100.043	--	--
842.692	100.025	99.9712	99.93	99.9911	99.9504			766.69	99.8903	645.601	100.043	--	--
843.126	100.025	99.9712	99.93	99.9911	99.9505			766.977	99.8898	645.651	100.043	--	--
843.561	100.025	99.9712	99.93	99.9911	99.9505			767.263	99.8898	645.701	100.043	--	--
843.996	100.025	99.9711	99.9299	99.9911	99.9504			767.549	99.8899	645.751	100.044	--	--
844.43	100.026	99.9712	99.93	99.9911	99.9505			767.835	99.8899	645.801	100.043	--	--
844.865	100.026	99.9712	99.93	99.991	99.9505			768.121	99.8902	645.851	100.043	--	--
845.299	100.025	99.9711	99.93	99.991	99.9505			768.407	99.8898	645.901	100.043	--	--
845.734	100.025	99.9711	99.9299	99.991	99.9504			768.694	99.89	645.951	100.043	--	--
846.169	100.025	99.9712	99.93	99.9911	99.9505			768.98	99.8901	646.001	100.043	--	--
846.603	100.025	99.9711	99.93	99.991	99.9506			769.266	99.8898	646.051	100.043	--	--
847.038	100.025	99.9711	99.93	99.991	99.9505			769.552	99.8898	646.101	100.043	--	--
847.472	100.025	99.9711	99.93	99.991	99.9504			769.838	99.8899	646.151	100.043	--	--
847.907	100.025	99.9712	99.93	99.991	99.9504			770.125	99.89	646.201	100.043	--	--
848.342	100.025	99.9712	99.93	99.9911	99.9503			770.411	99.8899	646.251	100.043	--	--
848.776	100.025	99.9711	99.93	99.9911	99.9505			770.697	99.89	646.301	100.043	--	--
849.211	100.025	99.9712	99.9299	99.991	99.9504			770.983	99.8898	646.351	100.043	--	--
849.645	100.026	99.9712	99.93	99.991	99.9505			771.269	99.8899	646.401	100.043	--	--
								771.556	99.89	646.451	100.043	--	--
								771.842	99.8899	646.501	100.043	--	--
								772.128	99.8899	646.551	100.043	--	--
								772.414	99.8901	646.601	100.043	--	--
								772.7	99.89	646.651	100.043	--	--
								772.986	99.89	646.701	100.043	--	--
								773.273	99.89	646.751	100.043	--	--
								773.559	99.89	646.801	100.043	--	--
								773.845	99.8901	646.851	100.043	--	--
								774.131	99.89	646.901	100.043	--	--
								774.417	99.89	646.951	100.043	--	--
								774.704	99.8899	647.001	100.043	--	--
								774.99	99.89	647.051	100.043	--	--
								775.276	99.89	647.101	100.043	--	--
								775.562	99.89	647.151	100.043	--	--
								775.848	99.8898	647.201	100.043	--	--
								776.134	99.8899	647.251	100.043	--	--
								776.421	99.8902	647.301	100.043	--	--
								776.707	99.8898	647.351	100.043	--	--
								776.993	99.8899	647.401	100.043	--	--
								777.279	99.8901	647.451	100.043	--	--
								777.565	99.8899	647.501	100.043	--	--
								777.852	99.8899	647.551	100.044	--	--
								778.138	99.89	647.601	100.043	--	--
								778.424	99.89	647.651	100.043	--	--
								778.71	99.8899	647.701	100.044	--	--
								778.996	99.8899	647.751	100.044	--	--
								779.283	99.89	647.801	100.043	--	--
								779.569	99.89	647.851	100.043	--	--
								779.855	99.89	647.901	100.043	--	--
								780.141	99.8901	647.951	100.044	--	--
								780.427	99.8899	648.001	100.043	--	--
								780.713	99.8901	648.051	100.043	--	--
								781	99.89	648.101	100.043	--	--
								781.286	99.89	648.151	100.043	--	--
								781.572	99.8901	648.201	100.043	--	--
								781.858	99.89	648.251	100.043	--	--
								782.144	99.89	648.301	100.043	--	--
								782.431	99.89	648.351	100.043	--	--
								782.717	99.89	648.401	100.044	--	--
								783.003	99.89	648.451	100.043	--	--
								783.289	99.89	648.501	100.043	--	--
								783.575	99.89	648.551	100.043	--	--
								783.861	99.89	648.601	100.043	--	--
								784.148	99.8901	648.651	100.043	--	--
								784.434	99.8902	648.701	100.043	--	--
								784.72	99.8898	648.751	100.043	--	--
								785.006	99.89	648.801	100.043	--	--
								785.292	99.8902	648.851	100.043	--	--
								785.579	99.8901	648.901	100.043	--	--
								785.865	99.89	648.951	100.043	--	--
								786.151	99.89	649.001	100.043	--	--
								786.437	99.8901	649.051	100.043	--	--
								786.723	99.8902	649.101	100.043	--	--
								787.01	99.89	649.151	100.043	--	--
								787.296	99.8899	649.201	100.043	--	--
								787.582	99.8899	649.251	100.043	--	--
								787.868	99.8902	649.301	100.043	--	--
								788.154	99.8901	649.351	100.043	--	--
								788.44	99.89	649.401	100.043	--	--
								788.727	99.8899	649.451	100.043	--	--
								789.013	99.89	649.501	100.043	--	--
								789.299	99.89	649.551	100.043	--	--
								789.585	99.89	649.601	100.043	--	--
								789.871	99.8899	649.651	100.043	--	--
								790.158	99.8901	649.701	100.043	--	--
								790.444	99.8899	649.751	100.043	--	--
								790.73	99.8899	649.801	100.043	--	--
								791.016	99.8901	649.851	100.043	--	--
								791.302	99.89	649.901	100.043	--	--
								791.588	99.8899	649.951	100.043	--	--
								791.875	99.8898	650.001	100.043	--	--
								792.161	99.8899	650.051	100.043	--	--
								792.447	99.8898	650.101	100.043	--	--
								792.733	99.8898	650.151	100.043	--	--
								793.019	99.89	650.201	100.043	--	--
								793.306	99.8908	650.251	100.043	--	--
								793.592	99.8902	650.301	100.043	--	--
								793.878	99.8901	650.351	100.043	--	--
								794.164	99.8901	650.401	100.043	--	--
								794.45	99.8899	650.451	100.043	--	--
								794.737	99.89	650.501	100.043	--	--
								795.023	99.8901	650.551	100.043	--	--
								795.309	99.8901	650.601	100.043	--	--
								795.595	99.8901	650.651	100.044	--	--
								795.881	99.89	650.701	100.044	--	--
								796.167	99.89	650.751	100.043	--	--
								796.454	99.8901	650.801	100.043	--	--
								796.74	99.8901	650.851	100.043	--	--
								797.026	99.8903	650.901	100.043	--	--
								797.312	99.8903	650.951	100.043	--	--
								797.598	99.8902	651.001	100.044	--	--
								797.885	99.8903	651.051	100.044	--	--
								798.171	99.8904	651.101	100.044	--	--
								798.457	99.8902	651.151	100.044	--	--
								798.743	99.8903	651.201	100.044	--	--
								799.029	99.8904	651.251	100.044	--	--
								799.315	99.8903	651.301	100.044	--	--
								799.602	99.8905	651.351	100.043	--	--
								799.888	99.8903	651.401	100.043	--	--
								800.174	99.8905	651.451	100.043	--	--
								800.46	99.8905	651.501	100.044	--	--
								800.746	99.8904	651.551	100.044	--	--
								801.033	99.8904	651.601	100.044	--	--
								801.319	99.8906	651.651	100.043	--	--
								801.605	99.8904	651.701	100.044	--	--
								801.891	99.8904	651.751	100.044	--	--
								802.177	99.8904	651.801	100.044	--	--
								802.464	99.8905	651.851	100.043	--	--
								802.75	99.8904	651.901	100.043	--	--
								803.036	99.8906	651.951	100.044	--	--
								803.322	99.8905	652.001	100.044	--	--
								803.608	99.8904	652.051	100.044	--	--
								803.894	99.8907	652.101	100.044	--	--
								804.181	99.8905	652.151	100.044	--	--
								804.467	99.8902	652.201	100.044	--	--
								804.753	99.8904	652.251	100.044	--	--
								805.039	99.8904	652.301	100.044	--	--
								805.325	99.8906	652.351	100.044	--	--
								805.612	99.8904	652.401	100.044	--	--
								805.898	99.8905	652.451	100.044	--	--
								806.184	99.8905	652.501	100.044	--	--
								806.47	99.8903	652.551	100.044	--	--
								806.756	99.8903	652.601	100.044	--	--
								807.042	99.8904	652.651	100.043	--	--
								807.329	99.8906	652.701	100.044	--	--
								807.615	99.8904	652.751	100.044	--	--
								807.901	99.8905	652.801	100.044	--
								808.187	99.8905	652.851	100.044	--
								808.473	99.8904	652.901	100.044	--
								808.76	99.8905	652.951	100.044	--
								809.046	99.8905	653.001	100.044	--
								809.332	99.8905	653.051	100.044	--
								809.618	99.8903	653.101	100.044	--
								809.904	99.8905	653.151	100.044	--
								810.191	99.8905	653.201	100.044	--
								810.477	99.8904	653.251	100.044	--
								810.763	99.8904	653.301	100.044	--
								811.049	99.8904	653.351	100.044	--
								811.335	99.8903	653.401	100.044	--
								811.621	99.8903	653.451	100.044	--
								811.908	99.8903	653.501	100.044	--
								812.194	99.8903	653.551	100.044	--
								812.48	99.8903	653.601	100.044	--
								812.766	99.8904	653.651	100.044	--
								813.052	99.8904	653.701	100.044	--
								813.339	99.8904	653.751	100.044	--
								813.625	99.8905	653.801	100.044	--
								813.911	99.8904	653.851	100.044	--
								814.197	99.8903	653.901	100.044	--
								814.483	99.8904	653.951	100.044	--
								814.769	99.8904	654.001	100.044	--
								815.056	99.8903	654.051	100.044	--
								815.342	99.8905	654.101	100.044	--
								815.628	99.8906	654.151	100.044	--
								815.914	99.8902	654.201	100.044	--
								816.2	99.8904	654.251	100.044	--
								816.487	99.8905	654.301	100.044	--
								816.773	99.8905	654.351	100.044	--
								817.059	99.8902	654.401	100.044	--
								817.345	99.8904	654.451	100.044	--
								817.631	99.8905	654.501	100.044	--
								817.918	99.8904	654.551	100.044	--
								818.204	99.8903	654.601	100.044	--
								818.49	99.8904	654.651	100.044	--
								818.776	99.8905	654.701	100.044	--
								819.062	99.8905	654.751	100.044	--
								819.348	99.8904	654.801	100.044	--
								819.635	99.8905	654.851	100.044	--
								819.921	99.8904	654.901	100.044	--
								820.207	99.8904	654.951	100.044	--
								820.493	99.8902	655.001	100.044	--
								820.779	99.8904	655.051	100.044	--
								821.066	99.8903	655.101	100.044	--
								821.352	99.8905	655.151	100.044	--
								821.638	99.8904	655.201	100.044	--
								821.924	99.8903	655.251	100.044	--
								822.21	99.8905	655.301	100.044	--
								822.496	99.8904	655.351	100.044	--
								822.783	99.8904	655.401	100.044	--
								823.069	99.8905	655.451	100.044	--
								823.355	99.8903	655.501	100.044	--
								823.641	99.8905	655.551	100.044	--
								823.927	99.8904	655.601	100.044	--
								824.214	99.8905	655.651	100.044	--
								824.5	99.8903	655.701	100.044	--
								824.786	99.8904	655.751	100.044	--
								825.072	99.8904	655.801	100.044	--
								825.358	99.8904	655.851	100.044	--
								825.645	99.8905	655.901	100.044	--
								825.931	99.8905	655.951	100.044	--
								826.217	99.8903	656.001	100.044	--
								826.503	99.8905	656.051	100.044	--
								826.789	99.8902	656.101	100.044	--
								827.075	99.8904	656.151	100.044	--
								827.362	99.8903	656.201	100.044	--
								827.648	99.8903	656.251	100.044	--
								827.934	99.8903	656.301	100.043	--
								828.22	99.8904	656.351	100.044	--
								828.506	99.8906	656.401	100.044	--
								828.793	99.8904	656.451	100.044	--
								829.079	99.8905	656.501	100.044	--
								829.365	99.8905	656.551	100.044	--
								829.651	99.8904	656.601	100.044	--
								829.937	99.8905	656.651	100.044	--
								830.223	99.8904	656.701	100.044	--
								830.51	99.8904	656.751	100.044	--
								830.796	99.8904	656.801	100.044	--
								831.082	99.8905	656.851	100.044	--
								831.368	99.8906	656.901	100.044	--
								831.654	99.8903	656.951	100.044	--
								831.941	99.8904	657.001	100.044	--
								832.227	99.8903	657.051	100.044	--
								832.513	99.8905	657.101	100.044	--
								832.799	99.8901	657.151	100.044	--
								833.085	99.8904	657.201	100.044	--
								833.372	99.8903	657.251	100.044	--
								833.658	99.8904	657.301	100.044	--
								833.944	99.8903	657.351	100.044	--
								834.23	99.8903	657.401	100.044	--
								834.516	99.8904	657.451	100.044	--
								834.802	99.8903	657.501	100.044	--
								835.089	99.8904	657.551	100.044	--
								835.375	99.8903	657.601	100.044	--
								835.661	99.8904	657.651	100.044	--
								835.947	99.8903	657.701	100.044	--
								836.233	99.8904	657.751	100.044	--
								836.52	99.8903	657.801	100.044	--
								836.806	99.8903	657.851	100.044	--
								837.092	99.8903	657.901	100.044	--
								837.378	99.8905	657.951	100.044	--
								837.664	99.8904	658.001	100.044	--
								837.95	99.8903	658.051	100.044	--
								838.237	99.8904	658.101	100.044	--
								838.523	99.8905	658.151	100.044	--
								838.809	99.8904	658.201	100.044	--
								839.095	99.8903	658.251	100.044	--
								839.381	99.8903	658.301	100.044	--
								839.668	99.8905	658.351	100.044	--
								839.954	99.8904	658.401	100.044	--
								840.24	99.8903	658.451	100.044	--
								840.526	99.8903	658.501	100.044	--
								840.812	99.8903	658.551	100.044	--
								841.099	99.8904	658.601	100.044	--
								841.385	99.8903	658.651	100.044	--
								841.671	99.8903	658.701	100.044	--
								841.957	99.8905	658.751	100.044	--
								842.243	99.8905	658.801	100.044	--
								842.529	99.8903	658.851	100.044	--
								842.816	99.8906	658.901	100.044	--
								843.102	99.8904	658.951	100.044	--
								843.388	99.8902	659.001	100.044	--
								843.674	99.8904	659.051	100.044	--
								843.96	99.8903	659.101	100.044	--
								844.247	99.8904	659.151	100.044	--
								844.533	99.8903	659.201	100.044	--
								844.819	99.8905	659.251	100.044	--
								845.105	99.8903	659.301	100.044	--
								845.391	99.8904	659.351	100.044	--
								845.678	99.8902	659.401	100.044	--
								845.964	99.8905	659.451	100.044	--
								846.25	99.8904	659.501	100.044	--
								846.536	99.8903	659.551	100.044	--
								846.822	99.8902	659.601	100.044	--
								847.108	99.8903	659.651	100.044	--
								847.395	99.8903	659.701	100.044	--
								847.681	99.8904	659.751	100.044	--
								847.967	99.8903	659.801	100.044	--
								848.253	99.8902	659.851	100.044	--
								848.539	99.8904	659.901	100.044	--
								848.826	99.8904	659.951	100.044	--
								849.112	99.8904	660.001	100.044	--
								849.398	99.8903	660.051	100.044	--
								849.684	99.8903	660.101	100.044	--
								849.97	99.8903	660.151	100.044	--
								850.256	99.8904	660.201	100.044	--
										660.251	100.044	--
										660.301	100.046	--
										660.351	100.043	--
										660.401	100.044	--
										660.451	100.044	--
										660.501	100.044	--
										660.551	100.044	--
										660.601	100.044	--
										660.651	100.044	--
										660.701	100.044	--
										660.751	100.044	--
										660.801	100.044	--
										660.851	100.044	--
										660.901	100.044	--
										660.951	100.044	--
										661.001	100.044	--
										661.051	100.044	--
										661.101	100.044	--
										661.151	100.044	--
										661.201	100.045	--
										661.251	100.043	--
										661.301	100.044	--
										661.351	100.044	--
										661.401	100.044	--
										661.451	100.043	--
										661.501	100.044	--
										661.551	100.044	--
										661.601	100.044	--
										661.651	100.044	--
										661.701	100.044	--
										661.751	100.044	--
										661.801	100.044	--
										661.851	100.044	--
										661.901	100.044	--
										661.951	100.044	--
										662.001	100.044	--
										662.051	100.044	--
										662.101	100.044	--
										662.151	100.044	--
										662.201	100.044	--
										662.251	100.044	--
										662.301	100.044	--
										662.351	100.044	--
										662.401	100.044	--
										662.451	100.044	--
										662.501	100.044	--
										662.551	100.044	--
										662.601	100.044	--
										662.651	100.044	--
										662.701	100.044	--
										662.751	100.044	--
										662.801	100.044	--
										662.851	100.044	--
										662.901	100.044	--
										662.951	100.044	--
										663.001	100.044	--
										663.051	100.044	--
										663.101	100.044	--
										663.151	100.044	--
										663.201	100.044	--
										663.251	100.044	--
										663.301	100.044	--
										663.351	100.044	--
										663.401	100.044	--
										663.451	100.044	--
										663.501	100.044	--
										663.551	100.044	--
										663.601	100.044	--
										663.651	100.044	--
										663.701	100.044	--
										663.751	100.044	--
										663.801	100.044	--
										663.851	100.044	--
										663.901	100.044	--
										663.951	100.044	--
										664.001	100.044	--
										664.051	100.044	--
										664.101	100.044	--
										664.151	100.044	--
										664.201	100.044	--
										664.251	100.044	--
										664.301	100.044	--
										664.351	100.044	--
										664.401	100.044	--
										664.451	100.044	--
										664.501	100.044	--
										664.551	100.044	--
										664.601	100.044	--
										664.651	100.044	--
										664.701	100.044	--
										664.751	100.044	--
										664.801	100.044	--
										664.851	100.044	--
										664.901	100.044	--
										664.951	100.044	--
										665.001	100.044	--
										665.051	100.044	--
										665.101	100.044	--
										665.151	100.045	--
										665.201	100.044	--
										665.251	100.044	--
										665.301	100.044	--
										665.351	100.044	--
										665.401	100.044	--
										665.451	100.044	--
										665.501	100.044	--
										665.551	100.044	--
										665.601	100.044	--
										665.651	100.044	--
										665.701	100.044	--
										665.751	100.044	--
										665.801	100.044	--
										665.851	100.044	--
										665.901	100.044	--
										665.951	100.044	--
										666.001	100.044	--
										666.051	100.044	--
										666.101	100.044	--
										666.151	100.044	--
										666.201	100.044	--
										666.251	100.044	--
										666.301	100.044	--
										666.351	100.044	--
										666.401	100.044	--
										666.451	100.044	--
										666.501	100.044	--
										666.551	100.044	--
										666.601	100.044	--
										666.651	100.044	--
										666.701	100.044	--
										666.751	100.044	--
										666.801	100.044	--
										666.851	100.044	--
										666.901	100.044	--
										666.951	100.044	--
										667.001	100.044	--
										667.051	100.044	--
										667.101	100.044	--
										667.151	100.044	--
										667.201	100.044	--
										667.251	100.044	--
										667.301	100.044	--
										667.351	100.044	--
										667.401	100.044	--
										667.451	100.044	--
										667.501	100.044	--
										667.551	100.044	--
										667.601	100.044	--
										667.651	100.044	--
										667.701	100.044	--
										667.751	100.044	--
										667.801	100.044	--
										667.851	100.044	--
										667.901	100.044	--
										667.951	100.044	--
										668.001	100.044	--
										668.051	100.044	--
										668.101	100.044	--
										668.151	100.044	--
										668.201	100.044	--
										668.251	100.044	--
										668.301	100.044	--
										668.351	100.044	--
										668.401	100.044	--
										668.451	100.044	--
										668.501	100.044	--
										668.551	100.044	--
										668.601	100.044	--
										668.651	100.044	--
										668.701	100.044	--
										668.751	100.044	--
										668.801	100.044	--
										668.851	100.044	--
										668.901	100.044	--
										668.951	100.044	--
										669.001	100.044	--
										669.051	100.044	--
										669.101	100.044	--
										669.151	100.044	--
										669.201	100.044	--
										669.251	100.044	--
										669.301	100.044	--
										669.351	100.044	--
										669.401	100.044	--
										669.451	100.044	--
										669.501	100.044	--
										669.551	100.044	--
										669.601	100.044	--
										669.651	100.044	--
										669.701	100.044	--
										669.751	100.045	--
										669.801	100.043	--
										669.851	100.044	--
										669.901	100.044	--
										669.951	100.044	--
										670.001	100.044	--
										670.051	100.044	--
										670.101	100.044	--
										670.151	100.044	--
										670.201	100.044	--
										670.251	100.044	--
										670.301	100.044	--
										670.351	100.044	--
										670.401	100.044	--
										670.451	100.044	--
										670.501	100.044	--
										670.551	100.044	--
										670.601	100.044	--
										670.651	100.044	--
										670.701	100.044	--
										670.751	100.044	--
										670.801	100.044	--
										670.851	100.045	--
										670.901	100.044	--
										670.951	100.044	--
										671.001	100.044	--
										671.051	100.044	--
										671.101	100.044	--
										671.151	100.044	--
										671.201	100.044	--
										671.251	100.044	--
										671.301	100.044	--
										671.351	100.044	--
										671.401	100.044	--
										671.451	100.044	--
										671.501	100.044	--
										671.551	100.044	--
										671.601	100.044	--
										671.651	100.044	--
										671.701	100.044	--
										671.751	100.044	--
										671.801	100.044	--
										671.851	100.044	--
										671.901	100.044	--
										671.951	100.045	--
										672.001	100.044	--
										672.051	100.044	--
										672.101	100.044	--
										672.151	100.044	--
										672.201	100.044	--
										672.251	100.044	--
										672.301	100.044	--
										672.351	100.044	--
										672.401	100.044	--
										672.451	100.044	--
										672.501	100.044	--
										672.551	100.044	--
										672.601	100.044	--
										672.651	100.044	--
										672.701	100.044	--
										672.751	100.044	--
										672.801	100.044	--
										672.851	100.044	--
										672.901	100.044	--
										672.951	100.044	--
										673.001	100.044	--
										673.051	100.044	--
										673.101	100.044	--
										673.151	100.044	--
										673.201	100.044	--
										673.251	100.044	--
										673.301	100.044	--
										673.351	100.044	--
										673.401	100.044	--
										673.451	100.044	--
										673.501	100.044	--
										673.551	100.044	--
										673.601	100.044	--
										673.651	100.044	--
										673.701	100.044	--
										673.751	100.044	--
										673.801	100.044	--
										673.851	100.045	--
										673.901	100.045	--
										673.951	100.045	--
										674.001	100.045	--
										674.051	100.045	--
										674.101	100.046	--
										674.151	100.046	--
										674.201	100.046	--
										674.251	100.047	--
										674.301	100.047	--
										674.351	100.047	--
										674.401	100.047	--
										674.451	100.048	--
										674.501	100.048	--
										674.551	100.048	--
										674.601	100.049	--
										674.651	100.049	--
										674.701	100.049	--
										674.751	100.049	--
										674.801	100.05	--
										674.851	100.05	--
										674.901	100.049	--
										674.951	100.05	--
										675.001	100.05	--
										675.051	100.05	--
										675.101	100.051	--
										675.151	100.051	--
										675.201	100.051	--
										675.251	100.051	--
										675.301	100.051	--
										675.351	100.051	--
										675.401	100.051	--
										675.451	100.051	--
										675.501	100.051	--
										675.551	100.051	--
										675.601	100.051	--
										675.651	100.051	--
										675.701	100.051	--
										675.751	100.051	--
										675.801	100.051	--
										675.851	100.051	--
										675.901	100.051	--
										675.951	100.051	--
										676.001	100.051	--
										676.051	100.051	--
										676.101	100.051	--
										676.151	100.051	--
										676.201	100.051	--
										676.251	100.051	--
										676.301	100.051	--
										676.351	100.051	--
										676.401	100.051	--
										676.451	100.051	--
										676.501	100.051	--
										676.551	100.051	--
										676.601	100.051	--
										676.651	100.05	--
										676.701	100.051	--
										676.751	100.05	--
										676.801	100.05	--
										676.851	100.05	--
										676.901	100.05	--
										676.951	100.05	--
										677.001	100.05	--
										677.051	100.05	--
										677.101	100.05	--
										677.151	100.05	--
										677.201	100.05	--
										677.251	100.05	--
										677.301	100.05	--
										677.351	100.05	--
										677.401	100.05	--
										677.451	100.05	--
										677.501	100.05	--
										677.551	100.05	--
										677.601	100.05	--
										677.651	100.05	--
										677.701	100.05	--
										677.751	100.05	--
										677.801	100.05	--
										677.851	100.05	--
										677.901	100.05	--
										677.951	100.05	--
										678.001	100.05	--
										678.051	100.05	--
										678.101	100.05	--
										678.151	100.05	--
										678.201	100.05	--
										678.251	100.05	--
										678.301	100.05	--
										678.351	100.05	--
										678.401	100.05	--
										678.451	100.05	--
										678.501	100.05	--
										678.551	100.05	--
										678.601	100.05	--
										678.651	100.05	--
										678.701	100.05	--
										678.751	100.05	--
										678.801	100.05	--
										678.851	100.05	--
										678.901	100.05	--
										678.951	100.05	--
										679.001	100.05	--
										679.051	100.05	--
										679.101	100.05	--
										679.151	100.051	--
										679.201	100.049	--
										679.251	100.05	--
										679.301	100.05	--
										679.351	100.05	--
										679.401	100.05	--
										679.451	100.05	--
										679.501	100.05	--
										679.551	100.05	--
										679.601	100.05	--
										679.651	100.05	--
										679.701	100.05	--
										679.751	100.05	--
										679.801	100.05	--
										679.851	100.05	--
										679.901	100.05	--
										679.951	100.05	--
										680.001	100.05	--
										680.051	100.05	--
										680.101	100.05	--
										680.151	100.05	--
										680.201	100.05	--
										680.251	100.05	--
										680.301	100.05	--
										680.351	100.05	--
										680.401	100.05	--
										680.451	100.05	--
										680.501	100.05	--
										680.551	100.05	--
										680.601	100.05	--
										680.651	100.05	--
										680.701	100.05	--
										680.751	100.05	--
										680.801	100.05	--
										680.851	100.05	--
										680.901	100.05	--
										680.951	100.05	--
										681.001	100.05	--
										681.051	100.05	--
										681.101	100.05	--
										681.151	100.05	--
										681.201	100.05	--
										681.251	100.05	--
										681.301	100.05	--
										681.351	100.05	--
										681.401	100.05	--
										681.451	100.05	--
										681.501	100.05	--
										681.551	100.05	--
										681.601	100.05	--
										681.651	100.05	--
										681.701	100.05	--
										681.751	100.05	--
										681.801	100.05	--
										681.851	100.05	--
										681.901	100.05	--
										681.951	100.05	--
										682.001	100.05	--
										682.051	100.05	--
										682.101	100.05	--
										682.151	100.05	--
										682.201	100.05	--
										682.251	100.05	--
										682.301	100.05	--
										682.351	100.05	--
										682.401	100.05	--
										682.451	100.05	--
										682.501	100.05	--
										682.551	100.05	--
										682.601	100.05	--
										682.651	100.05	--
										682.701	100.05	--
										682.751	100.05	--
										682.801	100.05	--
										682.851	100.05	--
										682.901	100.049	--
										682.951	100.05	--
										683.001	100.05	--
										683.051	100.05	--
										683.101	100.05	--
										683.151	100.05	--
										683.201	100.05	--
										683.251	100.05	--
										683.301	100.05	--
										683.351	100.05	--
										683.401	100.05	--
										683.451	100.05	--
										683.501	100.05	--
										683.551	100.05	--
										683.601	100.05	--
										683.651	100.05	--
										683.701	100.05	--
										683.751	100.05	--
										683.801	100.051	--
										683.851	100.05	--
										683.901	100.05	--
										683.951	100.05	--
										684.001	100.05	--
										684.051	100.05	--
										684.101	100.05	--
										684.151	100.05	--
										684.201	100.05	--
										684.251	100.05	--
										684.301	100.05	--
										684.351	100.05	--
										684.401	100.05	--
										684.451	100.05	--
										684.501	100.05	--
										684.551	100.05	--
										684.601	100.05	--
										684.651	100.05	--
										684.701	100.051	--
										684.751	100.051	--
										684.801	100.05	--
										684.851	100.05	--
										684.901	100.05	--
										684.951	100.05	--
										685.001	100.05	--
										685.051	100.05	--
										685.101	100.051	--
										685.151	100.051	--
										685.201	100.05	--
										685.251	100.05	--
										685.301	100.05	--
										685.351	100.05	--
										685.401	100.051	--
										685.451	100.051	--
										685.501	100.051	--
										685.551	100.05	--
										685.601	100.05	--
										685.651	100.051	--
										685.701	100.05	--
										685.751	100.05	--
										685.801	100.051	--
										685.851	100.051	--
										685.901	100.051	--
										685.951	100.05	--
										686.001	100.05	--
										686.051	100.051	--
										686.101	100.051	--
										686.151	100.051	--
										686.201	100.051	--
										686.251	100.051	--
										686.301	100.051	--
										686.351	100.051	--
										686.401	100.051	--
										686.451	100.051	--
										686.501	100.051	--
										686.551	100.051	--
										686.601	100.05	--
										686.651	100.051	--
										686.701	100.051	--
										686.751	100.05	--
										686.801	100.051	--
										686.851	100.051	--
										686.901	100.051	--
										686.951	100.051	--
										687.001	100.051	--
										687.051	100.051	--
										687.101	100.051	--
										687.151	100.051	--
										687.201	100.05	--
										687.251	100.051	--
										687.301	100.051	--
										687.351	100.051	--
										687.401	100.051	--
										687.451	100.051	--
										687.501	100.051	--
										687.551	100.051	--
										687.601	100.051	--
										687.651	100.051	--
										687.701	100.051	--
										687.751	100.051	--
										687.801	100.051	--
										687.851	100.051	--
										687.901	100.051	--
										687.951	100.051	--
										688.001	100.051	--
										688.051	100.051	--
										688.101	100.051	--
										688.151	100.051	--
										688.201	100.051	--
										688.251	100.051	--
										688.301	100.051	--
										688.351	100.051	--
										688.401	100.051	--
										688.451	100.051
										688.501	100.051
										688.551	100.051
										688.601	100.051
										688.651	100.051
										688.701	100.051
										688.751	100.051
										688.801	100.051
										688.851	100.051
										688.901	100.051
										688.951	100.051
										689.001	100.051
										689.051	100.051
										689.101	100.051
										689.151	100.051
										689.201	100.051
										689.251	100.051
										689.301	100.051
										689.351	100.051
										689.401	100.051
										689.451	100.051
										689.501	100.05
										689.551	100.051
										689.601	100.051
										689.651	100.051
										689.701	100.051
										689.751	100.051
										689.801	100.051
										689.851	100.051
										689.901	100.051
										689.951	100.051
										690.001	100.051
										690.051	100.051
										690.101	100.051
										690.151	100.051
										690.201	100.051
										690.251	100.051
										690.301	100.051
										690.351	100.051
										690.401	100.051
										690.451	100.051
										690.501	100.051
										690.551	100.051
										690.601	100.051
										690.651	100.051
										690.701	100.051
										690.751	100.051
										690.801	100.051
										690.851	100.051
										690.901	100.051
										690.951	100.051
										691.001	100.051
										691.051	100.051
										691.101	100.051
										691.151	100.051
										691.201	100.051
										691.251	100.051
										691.301	100.051
										691.351	100.051
										691.401	100.051
										691.451	100.051
										691.501	100.051
										691.551	100.051
										691.601	100.051
										691.651	100.051
										691.701	100.051
										691.751	100.051
										691.801	100.051
										691.851	100.051
										691.901	100.051
										691.951	100.051
										692.001	100.051
										692.051	100.051
										692.101	100.051
										692.151	100.051
										692.201	100.051
										692.251	100.051
										692.301	100.051
										692.351	100.051
										692.401	100.051
										692.451	100.051
										692.501	100.051
										692.551	100.051
										692.601	100.051
										692.651	100.051
										692.701	100.051
										692.751	100.051
										692.801	100.051
										692.851	100.051
										692.901	100.051
										692.951	100.051
										693.001	100.051
										693.051	100.051
										693.101	100.051
										693.151	100.051
										693.201	100.051
										693.251	100.051
										693.301	100.051
										693.351	100.051
										693.401	100.051
										693.451	100.051
										693.501	100.051
										693.551	100.051
										693.601	100.051
										693.651	100.051
										693.701	100.051
										693.751	100.051
										693.801	100.051
										693.851	100.051
										693.901	100.051
										693.951	100.051
										694.001	100.051
										694.051	100.051
										694.101	100.051
										694.151	100.051
										694.201	100.051
										694.251	100.051
										694.301	100.051
										694.351	100.051
										694.401	100.051
										694.451	100.051
										694.501	100.051
										694.551	100.051
										694.601	100.051
										694.651	100.052
										694.701	100.052
										694.751	100.053
										694.801	100.053
										694.851	100.054
										694.901	100.054
										694.951	100.055
										695.001	100.056
										695.051	100.056
										695.101	100.057
										695.151	100.057
										695.201	100.058
										695.251	100.058
										695.301	100.058
										695.351	100.058
										695.401	100.058
										695.451	100.059
										695.501	100.059
										695.551	100.059
										695.601	100.059
										695.651	100.059
										695.701	100.058
										695.751	100.058
										695.801	100.058
										695.851	100.057
										695.901	100.057
										695.951	100.057
										696.001	100.057
										696.051	100.057
										696.101	100.056
										696.151	100.056
										696.201	100.056
										696.251	100.056
										696.301	100.055
										696.351	100.055
										696.401	100.055
										696.451	100.055
										696.501	100.054
										696.551	100.054
										696.601	100.054
										696.651	100.054
										696.701	100.054
										696.751	100.054
										696.801	100.053
										696.851	100.053
										696.901	100.053
										696.951	100.053
										697.001	100.053
										697.051	100.053
										697.101	100.053
										697.151	100.053
										697.201	100.052
										697.251	100.052
										697.301	100.052
										697.351	100.052
										697.401	100.052
										697.451	100.052
										697.501	100.052
										697.551	100.052
										697.601	100.052
										697.651	100.052
										697.701	100.052
										697.751	100.052
										697.801	100.052
										697.851	100.052
										697.901	100.052
										697.951	100.052
										698.001	100.052
										698.051	100.052
										698.101	100.052
										698.151	100.053
										698.201	100.051
										698.251	100.052
										698.301	100.052
										698.351	100.052
										698.401	100.052
										698.451	100.052
										698.501	100.052
										698.551	100.052
										698.601	100.052
										698.651	100.052
										698.701	100.052
										698.751	100.052
										698.801	100.052
										698.851	100.052
										698.901	100.052
										698.951	100.052
										699.001	100.052
										699.051	100.052
										699.101	100.052
										699.151	100.052
										699.201	100.052
										699.251	100.052
										699.301	100.052
										699.351	100.052
										699.401	100.052
										699.451	100.052
										699.501	100.052
										699.551	100.052
										699.601	100.052
										699.651	100.052
										699.701	100.052
										699.751	100.052
										699.801	100.052
										699.851	100.052
										699.901	100.052
										699.951	100.052
										700.001	100.052
										700.051	100.052
										700.101	100.052
										700.151	100.052
										700.201	100.052
										700.251	100.052
										700.301	100.052
										700.351	100.052
										700.401	100.052
										700.451	100.052
										700.501	100.052
										700.551	100.052
										700.601	100.052
										700.651	100.052
										700.701	100.052
										700.751	100.052
										700.801	100.052
										700.851	100.052
										700.901	100.052
										700.951	100.052
										701.001	100.052
										701.051	100.052
										701.101	100.052
										701.151	100.052
										701.201	100.052
										701.251	100.052
										701.301	100.052
										701.351	100.052
										701.401	100.052
										701.451	100.052
										701.501	100.052
										701.551	100.052
										701.601	100.052
										701.651	100.052
										701.701	100.052
										701.751	100.052
										701.801	100.052
										701.851	100.051
										701.901	100.052
										701.951	100.053
										702.001	100.053
										702.051	100.052
										702.101	100.052
										702.151	100.052
										702.201	100.052
										702.251	100.052
										702.301	100.052
										702.351	100.052
										702.401	100.053
										702.451	100.052
										702.501	100.052
										702.551	100.052
										702.601	100.052
										702.651	100.052
										702.701	100.053
										702.751	100.053
										702.801	100.053
										702.851	100.053
										702.901	100.053
										702.951	100.053
										703.001	100.053
										703.051	100.053
										703.101	100.053
										703.151	100.053
										703.201	100.053
										703.251	100.053
										703.301	100.053
										703.351	100.053
										703.401	100.053
										703.451	100.053
										703.501	100.053
										703.551	100.053
										703.601	100.053
										703.651	100.053
										703.701	100.053
										703.751	100.053
										703.801	100.053
										703.851	100.053
										703.901	100.053
										703.951	100.053
										704.001	100.053
										704.051	100.053
										704.101	100.053
										704.151	100.053
										704.201	100.053
										704.251	100.053
										704.301	100.053
										704.351	100.053
										704.401	100.053
										704.451	100.053
										704.501	100.053
										704.551	100.053
										704.601	100.053
										704.651	100.053
										704.701	100.053
										704.751	100.053
										704.801	100.051
										704.851	100.053
										704.901	100.053
										704.951	100.053
										705.001	100.053
										705.051	100.053
										705.101	100.053
										705.151	100.053
										705.201	100.053
										705.251	100.053
										705.301	100.053
										705.351	100.053
										705.401	100.053
										705.451	100.053
										705.501	100.053
										705.551	100.053
										705.601	100.053
										705.651	100.053
										705.701	100.053
										705.751	100.052
										705.801	100.053
										705.851	100.053
										705.901	100.053
										705.951	100.053
										706.001	100.054
										706.051	100.051
										706.101	100.053
										706.151	100.053
										706.201	100.053
										706.251	100.052
										706.301	100.053
										706.351	100.053
										706.401	100.053
										706.451	100.053
										706.501	100.053
										706.551	100.053
										706.601	100.053
										706.651	100.053
										706.701	100.053
										706.751	100.053
										706.801	100.053
										706.851	100.053
										706.901	100.053
										706.951	100.053
										707.001	100.053
										707.051	100.053
										707.101	100.053
										707.151	100.053
										707.201	100.053
										707.251	100.053
										707.301	100.053
										707.351	100.053
										707.401	100.053
										707.451	100.053
										707.501	100.053
										707.551	100.053
										707.601	100.052
										707.651	100.053
										707.701	100.053
										707.751	100.053
										707.801	100.053
										707.851	100.053
										707.901	100.053
										707.951	100.053
										708.001	100.053
										708.051	100.053
										708.101	100.053
										708.151	100.053
										708.201	100.054
										708.251	100.053
										708.301	100.053
										708.351	100.053
										708.401	100.053
										708.451	100.053
										708.501	100.053
										708.551	100.053
										708.601	100.053
										708.651	100.053
										708.701	100.053
										708.751	100.053
										708.801	100.053
										708.851	100.053
										708.901	100.053
										708.951	100.053
										709.001	100.053
										709.051	100.053
										709.101	100.053
										709.151	100.053
										709.201	100.053
										709.251	100.053
										709.301	100.053
										709.351	100.053
										709.401	100.053
										709.451	100.053
										709.501	100.053
										709.551	100.053
										709.601	100.053
										709.651	100.053
										709.701	100.053
										709.751	100.053
										709.801	100.053
										709.851	100.053
										709.901	100.053
										709.951	100.053
										710.001	100.053
										710.051	100.053
										710.101	100.053
										710.151	100.053
										710.201	100.053
										710.251	100.053
										710.301	100.053
										710.351	100.053
										710.401	100.054
										710.451	100.052
										710.501	100.053
										710.551	100.053
										710.601	100.053
										710.651	100.053
										710.701	100.053
										710.751	100.053
										710.801	100.053
										710.851	100.053
										710.901	100.053
										710.951	100.053
										711.001	100.053
										711.051	100.053
										711.101	100.053
										711.151	100.053
										711.201	100.053
										711.251	100.054
										711.301	100.053
										711.351	100.053
										711.401	100.053
										711.451	100.053
										711.501	100.053
										711.551	100.053
										711.601	100.053
										711.651	100.053
										711.701	100.053
										711.751	100.053
										711.801	100.053
										711.851	100.053
										711.901	100.053
										711.951	100.053
										712.001	100.053
										712.051	100.053
										712.101	100.053
										712.151	100.053
										712.201	100.053
										712.251	100.053
										712.301	100.053
										712.351	100.053
										712.401	100.053
										712.451	100.053
										712.501	100.053
										712.551	100.053
										712.601	100.053
										712.651	100.053
										712.701	100.053
										712.751	100.053
										712.801	100.053
										712.851	100.053
										712.901	100.053
										712.951	100.053
										713.001	100.053
										713.051	100.053
										713.101	100.053
										713.151	100.053
										713.201	100.053
										713.251	100.053
										713.301	100.053
										713.351	100.053
										713.401	100.053
										713.451	100.053
										713.501	100.053
										713.551	100.053
										713.601	100.053
										713.651	100.053
										713.701	100.053
										713.751	100.053
										713.801	100.053
										713.851	100.053
										713.901	100.054
										713.951	100.053
										714.001	100.053
										714.051	100.053
										714.101	100.053
										714.151	100.053
										714.201	100.053
										714.251	100.053
										714.301	100.053
										714.351	100.053
										714.401	100.053
										714.451	100.053
										714.501	100.053
										714.551	100.053
										714.601	100.053
										714.651	100.053
										714.701	100.053
										714.751	100.053
										714.801	100.053
										714.851	100.053
										714.901	100.053
										714.951	100.053
										715.001	100.053
										715.051	100.053
										715.101	100.053
										715.151	100.053
										715.201	100.053
										715.251	100.053
										715.301	100.053
										715.351	100.053
										715.401	100.053
										715.451	100.053
										715.501	100.053
										715.551	100.053
										715.601	100.053
										715.651	100.053
										715.701	100.053
										715.751	100.053
										715.801	100.053
										715.851	100.053
										715.901	100.053
										715.951	100.053
										716.001	100.053
										716.051	100.053
										716.101	100.053
										716.151	100.053
										716.201	100.053
										716.251	100.053
										716.301	100.053
										716.351	100.053
										716.401	100.054
										716.451	100.054
										716.501	100.053
										716.551	100.054
										716.601	100.054
										716.651	100.054
										716.701	100.054
										716.751	100.054
										716.801	100.053
										716.851	100.053
										716.901	100.053
										716.951	100.053
										717.001	100.053
										717.051	100.053
										717.101	100.054
										717.151	100.054
										717.201	100.054
										717.251	100.054
										717.301	100.054
										717.351	100.054
										717.401	100.054
										717.451	100.053
										717.501	100.053
										717.551	100.054
										717.601	100.054
										717.651	100.054
										717.701	100.054
										717.751	100.054
										717.801	100.054
										717.851	100.054
										717.901	100.054
										717.951	100.054
										718.001	100.054
										718.051	100.054
										718.101	100.054
										718.151	100.054
										718.201	100.054
										718.251	100.054
										718.301	100.054
										718.351	100.054
										718.401	100.054
										718.451	100.054
										718.501	100.054
										718.551	100.054
										718.601	100.054
										718.651	100.054
										718.701	100.054
										718.751	100.054
										718.801	100.054
										718.851	100.054
										718.901	100.054
										718.951	100.054
										719.001	100.054
										719.051	100.054
										719.101	100.054
										719.151	100.054
										719.201	100.054
										719.251	100.054
										719.301	100.054
										719.351	100.054
										719.401	100.054
										719.451	100.054
										719.501	100.054
										719.551	100.054
										719.601	100.054
										719.651	100.054
										719.701	100.054
										719.751	100.054
										719.801	100.054
										719.851	100.054
[truncated: 4,323 more rows]

## Sheet: Fig 2b
Molar mass (g/mol)	mass sample t = 0 (g)	mol smpl	mass H2O (mg)	wt % H2O	Mol H	Mol % H	Smpl nr	Abbreviation
245.05	2.59061	0.0105717	0.09	0.00347409	1e-05	0.0945918	1	BLC (C)
490.1	2.78119	0.00567474	0.42	0.0151014	4.66667e-05	0.822358	2	BLC(O)
508.44	2.74346	0.00539584	0.55	0.0200477	6.11111e-05	1.13256	3	BGC
504.772	2.392	0.00473877	0.35	0.0146321	3.88889e-05	0.820654	4	BGLC82
499.27	2.28185	0.00457037	0.0095	0.000416329	1.05556e-06	0.0230956	5	BGLC55
495.602	2.406	0.0048547	0.2995	0.012448	3.32778e-05	0.685476	6	BGLC37
495.602	2.72158	0.00549146	0.4795	0.0176184	5.32778e-05	0.970194	7	BGLC37
493.768	1.7899	0.00362498	0	0	0	0	8	BGLC28
492.1	2.81414	0.00571863	0	0	0	0	9	BPC
495.43	1.999	0.00403488	0	0	0	0	10	BNC
510.12	2.02269	0.00396512	0.00396512	0.000196032	4.40568e-07	0.0111111	11	BTC
513.69	3.02113	0.00588123	0.12	0.00397202	1.33333e-05	0.22671	12	BDC
501.55	1.63188	0.00325366	0.00325366	0.000199382	3.61518e-07	0.0111111	13	BSC
498.032	2.35868	0.004736	0.0795	0.00337053	8.83333e-06	0.186515	14	BNGC82
491.166	4.32458	0.00880471	0.1995	0.00461316	2.21667e-05	0.251759	15	BLNC82
491.1	2.20542	0.00449077	0.0795	0.00360476	8.83333e-06	0.1967	16	BLPC55
495.825	2.81696	0.00568136	0.00568136	0.000201684	6.31262e-07	0.0111111	17	BLSmC55
493.765	2.90295	0.00587921	0.00587921	0.000202525	6.53246e-07	0.0111111	18	BPNC55
501.935	2.801	0.0055804	0.0055804	0.000199229	6.20044e-07	0.0111111	19	BNGC55
505.838	2.42604	0.00479608	0.00479608	0.000197692	5.32898e-07	0.0111111	20	BNGC28
498.49	3.07503	0.00616868	0.25	0.00813	2.77778e-05	0.450303	21	BNSC55
497.938	1.674	0.00336186	0.15	0.00896057	1.66667e-05	0.495757	22	BGLYC721
491.104	1.58896	0.00323548	0.0608	0.0038264	6.75556e-06	0.208796	23	BGLYC622
511.984	2.36992	0.00462888	0.16	0.0067513	1.77778e-05	0.384062	24	BGLuC82
508.316	2.70265	0.00531686	0	0	0	0	25	BGLLuC622
506.544	1.74312	0.0034412	0	0	0	0	26	BGLLuC721
467.245	2.67378	0.00572243	0	0	0	0	27	BSrPC551
479.917	1.673	0.00348602	0.0395	0.00236103	4.38889e-06	0.1259	28	BSrGLC5582
468.913	1.64114	0.00349988	0.0595	0.00362553	6.61111e-06	0.188895	29	BSrGLC5528
502.562	2.42116	0.00481764	0.0895	0.00369658	9.94444e-06	0.206417	30	BGLCT82(18)2
480.946	2.507	0.00521264	0.0695	0.00277224	7.72222e-06	0.148144	31	BGLSrC(20)(55)(25)
477.707	1.3163	0.00275546	0.0295	0.00224113	3.27778e-06	0.118956	33	BSrGLCT5582(18)2
494.364	2.6481	0.00535657	0	0	0	0	34	BLNC28
506.472	2.298	0.00453727	0.0195	0.000848564	2.16667e-06	0.0477527	35	BSmLuC82
498.49	2.67537	0.00536694	0.1495	0.00558801	1.66111e-05	0.309508	36	BSmNC55
503.264	2.75366	0.00547159	0.0195	0.000708149	2.16667e-06	0.0395985	37	BSmTC82
503.471	2.30395	0.00457612	0.1195	0.00518676	1.32778e-05	0.290154	38	BGNLC712
477.278	2.16997	0.00454657	0.2695	0.0124195	2.99444e-05	0.658617	39	BLSrC(75)(25)
506.472	2.21067	0.00436483	0.1695	0.00766738	1.88333e-05	0.431479	40	BSmLC82
483.585	1.51575	0.0031344	0.0495	0.00326571	5.5e-06	0.175472	41	BSrGC
492.765	1.3326	0.00270432	0	0	0	0	42	BLNC55
491.7	2.70534	0.00550202	0.03	0.00110892	3.33333e-06	0.0605838	43	BLPC28
498.032		0	0	0	0	0	44	BNGC82
467.245	2.804	0.00600113	0.0295	0.00105207	3.27778e-06	0.0546194	45	BSrPC55
465.704	2.811	0.00603603	0.0095	0.000337958	1.05556e-06	0.0174876	46	BSrPCF551(15)5

## Sheet: Fig 3a
		BaLaCo2O6	Ba0.5La0.5CoO3
	0	-7e-05	-2e-05
	5	-1.42109e-14	0
	10	2e-05	-0.0001
	15	7e-05	-4e-05
	20	6e-05	-6e-05
	25	-0.00017	0.00014
	30	0.00161	0.00047
	35	0.00257	0.00077
	40	0.0033	0.00105
	45	0.00396	0.00128
	50	0.00461	0.0014
	55	0.00519	0.00161
	60	0.00575	0.00168
	65	0.00639	0.00175
	70	0.00694	0.00199
	75	0.00744	0.00204
	80	0.00808	0.00216
	85	0.00857	0.00229
	90	0.00919	0.00242
	95	0.00975	0.00251
	100	0.01036	0.0025
	105	0.01096	0.00264
	110	0.01154	0.00274
	115	0.01204	0.00279
	120	0.01262	0.00292
	125	0.01328	0.00308
	130	0.01383	0.00306
	135	0.01439	0.0031
	140	0.01494	0.00315
	145	0.01549	0.00343
	150	0.01575	0.00363
	155	0.01567	0.00359
	160	0.01563	0.00356
	165	0.01552	0.0035
	170	0.01554	0.00352
	175	0.01544	0.00352
	180	0.01546	0.00349
	185	0.01548	0.00344
	190	0.01542	0.00344
	195	0.01551	0.00353
	200	0.01548	0.00352

## Sheet: Fig 3b
		Ionic radius	Co oxd. st.		6-δ
			Hydrating	Non-hydrating		abbreviations
		1.36	3.42		5.92	BLC C
		1.32		3.31	5.81	Pr
		1.31		3.3	5.8	BNC
		1.28		3.2	5.7	BSmC
		1.27	3.14		5.64	BGC
		1.25		3.04	5.54	BTbC
		1.24		3.14	5.64	BDC
		1.288	3.16		5.66	BGLC82
		1.342	3.43		5.93	BGLC28
		1.333	3.38		5.88	BGLC37
		1.315		3.18	5.68	BGLC55
		1.254	3.06		5.56	BGLuC82
		1.36	3.288		5.788	BLC O

## Sheet: Fig 3d
BGLC37red in wet air at 300°C
	Atmosphere	Time (min)	Time (h)	Wt % change
	Dry	922	15.3667	0
		924	15.4	-0.000258132
		926	15.4333	-0.000445788
		928	15.4667	-0.000447456
		930	15.5	-0.000311927
		932	15.5333	-0.000173061
		934	15.5667	-0.000307756
		936	15.6	-0.000492494
		938	15.6333	-4.00334e-05
		940	15.6667	4.87907e-05
		942	15.7	3.29441e-05
		944	15.7333	4.21184e-05
		946	15.7667	0.000117598
		948	15.8	0.000194746
		950	15.8333	6.67223e-05
		952	15.8667	0.000130108
		954	15.9	0.000131359
		956	15.9333	0.000149708
		958	15.9667	-0.000151376
	H2O	960	16	-4.00334e-05
		962	16.0333	-5.04587e-05
		964	16.0667	-7.92327e-06
		966	16.1	4.83736e-05
		968	16.1333	0.000144704
		970	16.1667	0.000204337
		972	16.2	0.000201835
		974	16.2333	4.00334e-05
		976	16.2667	0.000477898
		978	16.3	0.000369892
		980	16.3333	0.000205588
		982	16.3667	7.96497e-05
		984	16.4	0.000168891
		986	16.4333	0.000894078
		988	16.4667	0.00117
		990	16.5	0.00191
		992	16.5333	0.00247
		994	16.5667	0.00261
		996	16.6	0.00289
		998	16.6333	0.00306
		1000	16.6667	0.00308
		1002	16.7	0.00314
		1004	16.7333	0.00309
		1006	16.7667	0.00341
		1008	16.8	0.00363
		1010	16.8333	0.00363
		1012	16.8667	0.00369
		1014	16.9	0.0034
		1016	16.9333	0.00416
		1018	16.9667	0.00412
		1020	17	0.00363
		1022	17.0333	0.00435
		1024	17.0667	0.00452
		1026	17.1	0.00471
		1028	17.1333	0.00429
		1030	17.1667	0.00458
		1032	17.2	0.00458
		1034	17.2333	0.0048
		1036	17.2667	0.00527
		1038	17.3	0.00453
		1040	17.3333	0.00477
		1042	17.3667	0.00456
		1044	17.4	0.00467
		1046	17.4333	0.00476
		1048	17.4667	0.0048
		1050	17.5	0.00529
		1052	17.5333	0.0052
		1054	17.5667	0.00533
		1056	17.6	0.00512
		1058	17.6333	0.00508
		1060	17.6667	0.0051
		1062	17.7	0.00521
		1064	17.7333	0.00521
		1066	17.7667	0.00552
		1068	17.8	0.00581
		1070	17.8333	0.00565
		1072	17.8667	0.00568
		1074	17.9	0.00564
		1076	17.9333	0.00472
		1078	17.9667	0.00524
		1080	18	0.00543
		1082	18.0333	0.00533
		1084	18.0667	0.00547
		1086	18.1	0.00552
		1088	18.1333	0.00546
		1090	18.1667	0.00541
		1092	18.2	0.00558
		1094	18.2333	0.00549
		1096	18.2667	0.00545
		1098	18.3	0.00545
		1100	18.3333	0.00552
		1102	18.3667	0.00579
		1104	18.4	0.00553
		1106	18.4333	0.00543
		1108	18.4667	0.00493
		1110	18.5	0.0052
		1112	18.5333	0.00523
		1114	18.5667	0.00529
		1116	18.6	0.0054
		1118	18.6333	0.00541
		1120	18.6667	0.00532
		1122	18.7	0.00556
		1124	18.7333	0.00536
		1126	18.7667	0.00505
		1128	18.8	0.00533
		1130	18.8333	0.00537
		1132	18.8667	0.00551
		1134	18.9	0.00541
		1136	18.9333	0.00565
		1138	18.9667	0.00527
		1140	19	0.00537
		1142	19.0333	0.00572
		1144	19.0667	0.00553
		1146	19.1	0.00527
		1148	19.1333	0.00532
		1150	19.1667	0.0054
		1152	19.2	0.00533
		1154	19.2333	0.00532
		1156	19.2667	0.00525
		1158	19.3	0.00532
		1160	19.3333	0.00539
		1162	19.3667	0.00547
		1164	19.4	0.00535
		1166	19.4333	0.00552
		1168	19.4667	0.00539
		1170	19.5	0.00528
		1172	19.5333	0.0054
		1174	19.5667	0.0054
		1176	19.6	0.00547
		1178	19.6333	0.00573
		1180	19.6667	0.00564
		1182	19.7	0.00561
		1184	19.7333	0.00538
		1186	19.7667	0.00564
		1188	19.8	0.0056
		1190	19.8333	0.00551
		1192	19.8667	0.00611
		1194	19.9	0.00559
		1196	19.9333	0.00598
		1198	19.9667	0.00582
	D2O	1200	20	0.00588
		1202	20.0333	0.00595
		1204	20.0667	0.00591
		1206	20.1	0.00569
		1208	20.1333	0.00582
		1210	20.1667	0.00603
		1212	20.2	0.00594
		1214	20.2333	0.00591
		1216	20.2667	0.00598
		1218	20.3	0.00598
		1220	20.3333	0.00584
		1222	20.3667	0.00591
		1224	20.4	0.0061
		1226	20.4333	0.00609
		1228	20.4667	0.00605
		1230	20.5	0.00593
		1232	20.5333	0.00595
		1234	20.5667	0.00587
		1236	20.6	0.00722
		1238	20.6333	0.00617
		1240	20.6667	0.00624
		1242	20.7	0.00628
		1244	20.7333	0.00624
		1246	20.7667	0.00638
		1248	20.8	0.00624
		1250	20.8333	0.00644
		1252	20.8667	0.00673
		1254	20.9	0.00679
		1256	20.9333	0.00653
		1258	20.9667	0.00652
		1260	21	0.00683
		1262	21.0333	0.00676
		1264	21.0667	0.0066
		1266	21.1	0.00701
		1268	21.1333	0.00667
		1270	21.1667	0.00668
		1272	21.2	0.00682
		1274	21.2333	0.00663
		1276	21.2667	0.0069
		1278	21.3	0.00634
		1280	21.3333	0.00749
		1282	21.3667	0.00652
		1284	21.4	0.00644
		1286	21.4333	0.00724
		1288	21.4667	0.00712
		1290	21.5	0.00708
		1292	21.5333	0.00712
		1294	21.5667	0.00703
		1296	21.6	0.00699
		1298	21.6333	0.00691
		1300	21.6667	0.00718
		1302	21.7	0.0075
		1304	21.7333	0.00737
		1306	21.7667	0.00747
		1308	21.8	0.00731
		1310	21.8333	0.00699
		1312	21.8667	0.00724
		1314	21.9	0.00739
		1316	21.9333	0.00757
		1318	21.9667	0.00762
		1320	22	0.00699
		1322	22.0333	0.00723
		1324	22.0667	0.00768
		1326	22.1	0.00798
		1328	22.1333	0.00807
		1330	22.1667	0.00744
		1332	22.2	0.00741
		1334	22.2333	0.00753
		1336	22.2667	0.00765
		1338	22.3	0.00783
		1340	22.3333	0.00784
		1342	22.3667	0.00776
		1344	22.4	0.0077
		1346	22.4333	0.00828
		1348	22.4667	0.00797
		1350	22.5	0.00803
		1352	22.5333	0.00807
		1354	22.5667	0.00791
		1356	22.6	0.00823
		1358	22.6333	0.00785
		1360	22.6667	0.00779
		1362	22.7	0.00807
		1364	22.7333	0.00776
		1366	22.7667	0.00793
		1368	22.8	0.00776
		1370	22.8333	0.00789
		1372	22.8667	0.00782
		1374	22.9	0.00791
		1376	22.9333	0.00801
		1378	22.9667	0.00784
	H2O	1380	23	0.00804
		1382	23.0333	0.00799
		1384	23.0667	0.00788
		1386	23.1	0.00784
		1388	23.1333	0.00795
		1390	23.1667	0.00793
		1392	23.2	0.00818
		1394	23.2333	0.00805
		1396	23.2667	0.0077
		1398	23.3	0.00812
		1400	23.3333	0.00817
		1402	23.3667	0.00829
		1404	23.4	0.00801
		1406	23.4333	0.00831
		1408	23.4667	0.00903
		1410	23.5	0.00825
		1412	23.5333	0.00832
		1414	23.5667	0.00839
		1416	23.6	0.00864
		1418	23.6333	0.00845
		1420	23.6667	0.00854
		1422	23.7	0.00871
		1424	23.7333	0.00847
		1426	23.7667	0.0088
		1428	23.8	0.00898
		1430	23.8333	0.00894
		1432	23.8667	0.009
		1434	23.9	0.00893
		1436	23.9333	0.00881
		1438	23.9667	0.00887
		1440	24	0.00868
		1442	24.0333	0.00911
		1444	24.0667	0.00892
		1446	24.1	0.00894
		1448	24.1333	0.00906
		1450	24.1667	0.00907
		1452	24.2	0.00917
		1454	24.2333	0.00913
		1456	24.2667	0.00907
		1458	24.3	0.00928
		1460	24.3333	0.00968
		1462	24.3667	0.00924
		1464	24.4	0.00946
		1466	24.4333	0.00905
		1468	24.4667	0.0093
		1470	24.5	0.0093
		1472	24.5333	0.0093
		1474	24.5667	0.00935
		1476	24.6	0.00934
		1478	24.6333	0.00949
		1480	24.6667	0.00949
		1482	24.7	0.00956
		1484	24.7333	0.00951
		1486	24.7667	0.00968
		1488	24.8	0.00963
		1490	24.8333	0.00968
		1492	24.8667	0.00964
		1494	24.9	0.00972
		1496	24.9333	0.00968
		1498	24.9667	0.00968
		1500	25	0.00984
		1502	25.0333	0.00985
		1504	25.0667	0.00987
		1506	25.1	0.01006
		1508	25.1333	0.01014
		1510	25.1667	0.01018
		1512	25.2	0.01017
		1514	25.2333	0.00999
		1516	25.2667	0.01014
		1518	25.3	0.01014
		1520	25.3333	0.01024
		1522	25.3667	0.01049
		1524	25.4	0.01045
		1526	25.4333	0.01035
		1528	25.4667	0.01038
		1530	25.5	0.01039
		1532	25.5333	0.01028
		1534	25.5667	0.01043
		1536	25.6	0.01049
		1538	25.6333	0.01057
		1540	25.6667	0.01055
		1542	25.7	0.01061
		1544	25.7333	0.0107
		1546	25.7667	0.01062
		1548	25.8	0.01086
		1550	25.8333	0.01082
		1552	25.8667	0.01083
		1554	25.9	0.01076
		1556	25.9333	0.01091
		1558	25.9667	0.01118
		1560	26	0.01125
		1562	26.0333	0.01121
		1564	26.0667	0.01151
		1566	26.1	0.01152
		1568	26.1333	0.01143
		1570	26.1667	0.01148
		1572	26.2	0.01151
		1574	26.2333	0.01133
		1576	26.2667	0.01132
		1578	26.3	0.01149
		1580	26.3333	0.01152
		1582	26.3667	0.01155
		1584	26.4	0.01168
		1586	26.4333	0.01177
		1588	26.4667	0.01164
		1590	26.5	0.0116
		1592	26.5333	0.01156
		1594	26.5667	0.01172
		1596	26.6	0.01181
		1598	26.6333	0.01191
		1600	26.6667	0.01189
		1602	26.7	0.01208
		1604	26.7333	0.012
		1606	26.7667	0.01202
		1608	26.8	0.0121
		1610	26.8333	0.01216
		1612	26.8667	0.01214
		1614	26.9	0.01214
		1616	26.9333	0.01222
		1618	26.9667	0.01234
		1620	27	0.01247
		1622	27.0333	0.0126
		1624	27.0667	0.0125
		1626	27.1	0.01267
		1628	27.1333	0.01264
		1630	27.1667	0.01258
		1632	27.2	0.01267
		1634	27.2333	0.01289
		1636	27.2667	0.01288
		1638	27.3	0.01288
		1640	27.3333	0.01295
		1642	27.3667	0.0131
		1644	27.4	0.01314
		1646	27.4333	0.01315
		1648	27.4667	0.01318
		1650	27.5	0.01331
		1652	27.5333	0.01339
		1654	27.5667	0.01345
		1656	27.6	0.01361
		1658	27.6333	0.01357
		1660	27.6667	0.01369
		1662	27.7	0.01375
		1664	27.7333	0.01373
		1666	27.7667	0.01369
		1668	27.8	0.01386
		1670	27.8333	0.01385
		1672	27.8667	0.01416
		1674	27.9	0.01402
		1676	27.9333	0.01402
		1678	27.9667	0.01391
		1680	28	0.01418
		1682	28.0333	0.01422
		1684	28.0667	0.01438
		1686	28.1	0.01443
		1688	28.1333	0.01432
		1690	28.1667	0.01439
		1692	28.2	0.01447
		1694	28.2333	0.01469
		1696	28.2667	0.01464
		1698	28.3	0.01472
		1700	28.3333	0.01483
		1702	28.3667	0.01484
		1704	28.4	0.01492
		1706	28.4333	0.015
		1708	28.4667	0.01516
		1710	28.5	0.01516
		1712	28.5333	0.01516
		1714	28.5667	0.0152
		1716	28.6	0.01527
		1718	28.6333	0.01531
		1720	28.6667	0.01545
		1722	28.7	0.01531
		1724	28.7333	0.01548
		1726	28.7667	0.01562
		1728	28.8	0.01554
		1730	28.8333	0.01563
		1732	28.8667	0.0157
		1734	28.9	0.01577
		1736	28.9333	0.01583
		1738	28.9667	0.01587
		1740	29	0.01596
		1742	29.0333	0.01606
		1744	29.0667	0.01623
		1746	29.1	0.01619
		1748	29.1333	0.01626
		1750	29.1667	0.01627
		1752	29.2	0.01631
		1754	29.2333	0.01632
		1756	29.2667	0.01635
		1758	29.3	0.01654
		1760	29.3333	0.01657
		1762	29.3667	0.0167
		1764	29.4	0.01671
		1766	29.4333	0.01696
		1768	29.4667	0.01704
		1770	29.5	0.01704
		1772	29.5333	0.01702
		1774	29.5667	0.01698
		1776	29.6	0.01704
		1778	29.6333	0.0172
		1780	29.6667	0.0172
		1782	29.7	0.01728
		1784	29.7333	0.01739
		1786	29.7667	0.01759
		1788	29.8	0.01767
		1790	29.8333	0.01764
		1792	29.8667	0.01771
		1794	29.9	0.0179
		1796	29.9333	0.01785
		1798	29.9667	0.01797
		1800	30	0.01801
		1802	30.0333	0.01813
		1804	30.0667	0.01833
		1806	30.1	0.01834
		1808	30.1333	0.01833
		1810	30.1667	0.01834
		1812	30.2	0.01834
		1814	30.2333	0.01841
		1816	30.2667	0.01843
		1818	30.3	0.01855
		1820	30.3333	0.01873
		1822	30.3667	0.01879
		1824	30.4	0.01886
		1826	30.4333	0.01888
		1828	30.4667	0.01891
		1830	30.5	0.01909
		1832	30.5333	0.01917
		1834	30.5667	0.0191
		1836	30.6	0.01925
		1838	30.6333	0.01927
		1840	30.6667	0.01935
		1842	30.7	0.01943
		1844	30.7333	0.01954
		1846	30.7667	0.01958
		1848	30.8	0.0196
		1850	30.8333	0.01971
		1852	30.8667	0.01977
		1854	30.9	0.02002
		1856	30.9333	0.02007
		1858	30.9667	0.02011
		1860	31	0.02007
		1862	31.0333	0.02023
		1864	31.0667	0.02019
		1866	31.1	0.02037
		1868	31.1333	0.02044
		1870	31.1667	0.02054
		1872	31.2	0.02074
		1874	31.2333	0.02082
		1876	31.2667	0.02066
		1878	31.3	0.02083
		1880	31.3333	0.02086
		1882	31.3667	0.02109
		1884	31.4	0.02083
		1886	31.4333	0.02098
		1888	31.4667	0.02113
		1890	31.5	0.02108
		1892	31.5333	0.02136
		1894	31.5667	0.02135
		1896	31.6	0.02149
		1898	31.6333	0.0214
		1900	31.6667	0.02167
		1902	31.7	0.02165
		1904	31.7333	0.02176
		1906	31.7667	0.02173
		1908	31.8	0.02179
		1910	31.8333	0.02203
		1912	31.8667	0.02212
		1914	31.9	0.02221
		1916	31.9333	0.02228
		1918	31.9667	0.02232
		1920	32	0.02237
		1922	32.0333	0.02239
		1924	32.0667	0.02239
		1926	32.1	0.02251
		1928	32.1333	0.02283
		1930	32.1667	0.02272
		1932	32.2	0.02294
		1934	32.2333	0.02311
		1936	32.2667	0.02313
		1938	32.3	0.02328
		1940	32.3333	0.02323
		1942	32.3667	0.02334
		1944	32.4	0.02337
		1946	32.4333	0.02344
		1948	32.4667	0.02344
		1950	32.5	0.02344
		1952	32.5333	0.02365
		1954	32.5667	0.02376
		1956	32.6	0.02386
		1958	32.6333	0.02392
		1960	32.6667	0.0239
		1962	32.7	0.0239
		1964	32.7333	0.024
		1966	32.7667	0.02407
		1968	32.8	0.02417
		1970	32.8333	0.02436
		1972	32.8667	0.02442
		1974	32.9	0.02444
		1976	32.9333	0.02457
		1978	32.9667	0.02459
		1980	33	0.02472
		1982	33.0333	0.02467
		1984	33.0667	0.02486
		1986	33.1	0.02481
		1988	33.1333	0.02498
		1990	33.1667	0.02503
		1992	33.2	0.0252
		1994	33.2333	0.02542
		1996	33.2667	0.02545
		1998	33.3	0.02552
		2000	33.3333	0.02557
		2002	33.3667	0.02578
		2004	33.4	0.02582
		2006	33.4333	0.02584
		2008	33.4667	0.02591
		2010	33.5	0.02603
		2012	33.5333	0.02596
		2014	33.5667	0.02614
		2016	33.6	0.02607
		2018	33.6333	0.02613
		2020	33.6667	0.02625
		2022	33.7	0.02632
		2024	33.7333	0.0264
		2026	33.7667	0.02647
		2028	33.8	0.02661
		2030	33.8333	0.02669
		2032	33.8667	0.02669
		2034	33.9	0.02686
		2036	33.9333	0.02702
		2038	33.9667	0.02698
		2040	34	0.02713
		2042	34.0333	0.02728
		2044	34.0667	0.0273
		2046	34.1	0.02748
		2048	34.1333	0.02761
		2050	34.1667	0.02761
		2052	34.2	0.02754
		2054	34.2333	0.02784
		2056	34.2667	0.02793
		2058	34.3	0.02796
		2060	34.3333	0.02809
		2062	34.3667	0.0281
		2064	34.4	0.02823
		2066	34.4333	0.02836
		2068	34.4667	0.02841
		2070	34.5	0.02851
		2072	34.5333	0.02851
		2074	34.5667	0.02872
		2076	34.6	0.02879
		2078	34.6333	0.02883
		2080	34.6667	0.02883
		2082	34.7	0.0291
		2084	34.7333	0.02914
		2086	34.7667	0.02915
		2088	34.8	0.02914
		2090	34.8333	0.02923
		2092	34.8667	0.02948
		2094	34.9	0.02952
		2096	34.9333	0.02964
		2098	34.9667	0.02975
		2100	35	0.02976
		2102	35.0333	0.02991
		2104	35.0667	0.02998
		2106	35.1	0.03007
		2108	35.1333	0.03019
		2110	35.1667	0.0302
		2112	35.2	0.03035
		2114	35.2333	0.03046
		2116	35.2667	0.03044
		2118	35.3	0.03044
		2120	35.3333	0.03067
		2122	35.3667	0.03077
		2124	35.4	0.0309
		2126	35.4333	0.0309
		2128	35.4667	0.03103
		2130	35.5	0.03107
		2132	35.5333	0.03118
		2134	35.5667	0.0313
		2136	35.6	0.03134
		2138	35.6333	0.03135
		2140	35.6667	0.03153
		2142	35.7	0.03167
		2144	35.7333	0.03182
		2146	35.7667	0.0319
		2148	35.8	0.03193
		2150	35.8333	0.03211
		2152	35.8667	0.03218
		2154	35.9	0.03232
		2156	35.9333	0.03235
		2158	35.9667	0.03253
		2160	36	0.0324
		2162	36.0333	0.03254
		2164	36.0667	0.03258
		2166	36.1	0.0327
		2168	36.1333	0.03273
		2170	36.1667	0.03278
		2172	36.2	0.03301
		2174	36.2333	0.03309
		2176	36.2667	0.03324
		2178	36.3	0.03326
		2180	36.3333	0.03339
		2182	36.3667	0.03348
		2184	36.4	0.03337
		2186	36.4333	0.03352
		2188	36.4667	0.03362
		2190	36.5	0.03379
		2192	36.5333	0.03386
		2194	36.5667	0.03393
		2196	36.6	0.03392
		2198	36.6333	0.03411
		2200	36.6667	0.03427
		2202	36.7	0.03442
		2204	36.7333	0.0345
		2206	36.7667	0.03465
		2208	36.8	0.03467
		2210	36.8333	0.03482
		2212	36.8667	0.03487
		2214	36.9	0.03507
		2216	36.9333	0.03507
		2218	36.9667	0.035
		2220	37	0.03512
		2222	37.0333	0.03522
		2224	37.0667	0.0352
		2226	37.1	0.03543
		2228	37.1333	0.03562
		2230	37.1667	0.03579
		2232	37.2	0.03594
		2234	37.2333	0.03601
		2236	37.2667	0.03601
		2238	37.3	0.03593
		2240	37.3333	0.03603
		2242	37.3667	0.03621
		2244	37.4	0.0364
		2246	37.4333	0.03646
		2248	37.4667	0.03649
		2250	37.5	0.03658
		2252	37.5333	0.03668
		2254	37.5667	0.03676
		2256	37.6	0.03682
		2258	37.6333	0.03706
		2260	37.6667	0.03707
		2262	37.7	0.03715
		2264	37.7333	0.03732
		2266	37.7667	0.03741
		2268	37.8	0.03751
		2270	37.8333	0.03758
		2272	37.8667	0.03771
		2274	37.9	0.03795
		2276	37.9333	0.03786
		2278	37.9667	0.03786
		2280	38	0.03804
		2282	38.0333	0.03814
		2284	38.0667	0.03834
		2286	38.1	0.03824
		2288	38.1333	0.03832
		2290	38.1667	0.0385
		2292	38.2	0.03874
		2294	38.2333	0.03889
		2296	38.2667	0.03876
		2298	38.3	0.03885
		2300	38.3333	0.03918
		2302	38.3667	0.03935
		2304	38.4	0.03881
		2306	38.4333	0.03916
		2308	38.4667	0.03916
		2310	38.5	0.0394
		2312	38.5333	0.03946
		2314	38.5667	0.03966
		2316	38.6	0.03979
		2318	38.6333	0.03991
		2320	38.6667	0.03995
		2322	38.7	0.04
		2324	38.7333	0.04017
		2326	38.7667	0.04017
		2328	38.8	0.04017
		2330	38.8333	0.0403
		2332	38.8667	0.04054
		2334	38.9	0.04071
		2336	38.9333	0.04069
		2338	38.9667	0.0404
		2340	39	0.04063
		2342	39.0333	0.04072
		2344	39.0667	0.04095
		2346	39.1	0.04099
		2348	39.1333	0.04116
		2350	39.1667	0.04136
		2352	39.2	0.0414
		2354	39.2333	0.04142
		2356	39.2667	0.0415
		2358	39.3	0.04166
		2360	39.3333	0.04175
		2362	39.3667	0.04203
		2364	39.4	0.0419
		2366	39.4333	0.04179
		2368	39.4667	0.04207
		2370	39.5	0.04224
		2372	39.5333	0.04225
		2374	39.5667	0.04237
		2376	39.6	0.04242
		2378	39.6333	0.04244
		2380	39.6667	0.043
		2382	39.7	0.043
		2384	39.7333	0.04305
		2386	39.7667	0.04297
		2388	39.8	0.04329
		2390	39.8333	0.0431
		2392	39.8667	0.04307
		2394	39.9	0.04336
		2396	39.9333	0.04371
		2398	39.9667	0.0429
	D2O	2400	40	0.04382
		2402	40.0333	0.04392
		2404	40.0667	0.04391
		2406	40.1	0.04386
		2408	40.1333	0.04505
		2410	40.1667	0.04473
		2412	40.2	0.04446
		2414	40.2333	0.04444
		2416	40.2667	0.04452
		2418	40.3	0.04499
		2420	40.3333	0.04514
		2422	40.3667	0.04531
		2424	40.4	0.0456
		2426	40.4333	0.04584
		2428	40.4667	0.04621
		2430	40.5	0.0466
		2432	40.5333	0.04669
		2434	40.5667	0.04676
		2436	40.6	0.04684
		2438	40.6333	0.0474
		2440	40.6667	0.04736
		2442	40.7	0.04749
		2444	40.7333	0.04787
		2446	40.7667	0.04808
		2448	40.8	0.04794
		2450	40.8333	0.04797
		2452	40.8667	0.04787
		2454	40.9	0.04796
		2456	40.9333	0.048
		2458	40.9667	0.04821
		2460	41	0.04832
		2462	41.0333	0.04847
		2464	41.0667	0.04853
		2466	41.1	0.04844
		2468	41.1333	0.04862
		2470	41.1667	0.04859
		2472	41.2	0.04853
		2474	41.2333	0.04881
		2476	41.2667	0.04862
		2478	41.3	0.04877
		2480	41.3333	0.04865
		2482	41.3667	0.04893
		2484	41.4	0.04904
		2486	41.4333	0.04913
		2488	41.4667	0.04919
		2490	41.5	0.04928
		2492	41.5333	0.04923
		2494	41.5667	0.04949
		2496	41.6	0.04946
		2498	41.6333	0.04976
		2500	41.6667	0.0496
		2502	41.7	0.04964
		2504	41.7333	0.04959
		2506	41.7667	0.04981
		2508	41.8	0.04972
		2510	41.8333	0.04977
		2512	41.8667	0.04989
		2514	41.9	0.05007
		2516	41.9333	0.05007
		2518	41.9667	0.04988
		2520	42	0.04986
		2522	42.0333	0.04993
		2524	42.0667	0.05023
		2526	42.1	0.05028
		2528	42.1333	0.05057
		2530	42.1667	0.05057
		2532	42.2	0.05053
		2534	42.2333	0.05079
		2536	42.2667	0.05074
		2538	42.3	0.05065
		2540	42.3333	0.05071
		2542	42.3667	0.05069
		2544	42.4	0.05061
		2546	42.4333	0.05071
		2548	42.4667	0.05097
	H2O	2550	42.5	0.05088
		2552	42.5333	0.051
		2554	42.5667	0.05104
		2556	42.6	0.05122
		2558	42.6333	0.05139
		2560	42.6667	0.05108
		2562	42.7	0.05118
		2564	42.7333	0.05145
		2566	42.7667	0.05154
		2568	42.8	0.05163
		2570	42.8333	0.05154
		2572	42.8667	0.05149
		2574	42.9	0.05148
		2576	42.9333	0.05127
		2578	42.9667	0.051
		2580	43	0.05098
		2582	43.0333	0.05079
		2584	43.0667	0.05073
		2586	43.1	0.05077
		2588	43.1333	0.05034
		2590	43.1667	0.05017
		2592	43.2	0.05029
		2594	43.2333	0.05036
		2596	43.2667	0.05025
		2598	43.3	0.05027
		2600	43.3333	0.05021
		2602	43.3667	0.05036
		2604	43.4	0.05038
		2606	43.4333	0.05046
		2608	43.4667	0.05045
		2610	43.5	0.05053
		2612	43.5333	0.05096
		2614	43.5667	0.05093
		2616	43.6	0.05109
		2618	43.6333	0.05096
		2620	43.6667	0.05109
		2622	43.7	0.05112
		2624	43.7333	0.05093
		2626	43.7667	0.05142
		2628	43.8	0.05141
		2630	43.8333	0.05138
		2632	43.8667	0.0513
		2634	43.9	0.05151
		2636	43.9333	0.05174
		2638	43.9667	0.05176
		2640	44	0.05182
		2642	44.0333	0.05184
		2644	44.0667	0.05163
		2646	44.1	0.05166
		2648	44.1333	0.05201
		2650	44.1667	0.05211
		2652	44.2	0.05228
		2654	44.2333	0.05259
		2656	44.2667	0.05252
		2658	44.3	0.05269
		2660	44.3333	0.05262
		2662	44.3667	0.05279
		2664	44.4	0.05319
		2666	44.4333	0.05281
		2668	44.4667	0.05313
		2670	44.5	0.05309
		2672	44.5333	0.0532
		2674	44.5667	0.05326
		2676	44.6	0.0534
		2678	44.6333	0.05326
		2680	44.6667	0.05343
		2682	44.7	0.05363
		2684	44.7333	0.05358
		2686	44.7667	0.05352
		2688	44.8	0.05375
		2690	44.8333	0.05385
		2692	44.8667	0.05388
		2694	44.9	0.05409
		2696	44.9333	0.05401
		2698	44.9667	0.05409
	D2O	2700	45	0.05411
		2702	45.0333	0.05448
		2704	45.0667	0.05458
		2706	45.1	0.05583
		2708	45.1333	0.05512
		2710	45.1667	0.05472
		2712	45.2	0.05484
		2714	45.2333	0.05504
		2716	45.2667	0.05496
		2718	45.3	0.0552
		2720	45.3333	0.05547
		2722	45.3667	0.05589
		2724	45.4	0.05623
		2726	45.4333	0.05635
		2728	45.4667	0.05675
		2730	45.5	0.05717
		2732	45.5333	0.0574
		2734	45.5667	0.0577
		2736	45.6	0.05763
		2738	45.6333	0.05772
		2740	45.6667	0.05786
		2742	45.7	0.05808
		2744	45.7333	0.05822
		2746	45.7667	0.05842
		2748	45.8	0.05859
		2750	45.8333	0.0588
		2752	45.8667	0.05861
		2754	45.9	0.05892
		2756	45.9333	0.05874
		2758	45.9667	0.05901
		2760	46	0.05909
		2762	46.0333	0.05912
		2764	46.0667	0.05919
		2766	46.1	0.05914
		2768	46.1333	0.05917
		2770	46.1667	0.05932
		2772	46.2	0.05943
		2774	46.2333	0.05943
		2776	46.2667	0.05989
		2778	46.3	0.05968
		2780	46.3333	0.05939
		2782	46.3667	0.05932
		2784	46.4	0.05955
		2786	46.4333	0.05999
		2788	46.4667	0.05957
		2790	46.5	0.05983
		2792	46.5333	0.05996
		2794	46.5667	0.06008
		2796	46.6	0.05995
		2798	46.6333	0.0602
		2800	46.6667	0.06009
		2802	46.7	0.06028
		2804	46.7333	0.06031
		2806	46.7667	0.06063
		2808	46.8	0.06057
		2810	46.8333	0.06038
		2812	46.8667	0.06084
		2814	46.9	0.06067
		2816	46.9333	0.06047
		2818	46.9667	0.06059
		2820	47	0.06074
		2822	47.0333	0.0607
		2824	47.0667	0.06073
		2826	47.1	0.06088
		2828	47.1333	0.06096
		2830	47.1667	0.06097
		2832	47.2	0.06077
		2834	47.2333	0.0612
		2836	47.2667	0.06065
		2838	47.3	0.06118
		2840	47.3333	0.06126
		2842	47.3667	0.06129
		2844	47.4	0.06143
		2846	47.4333	0.06134
		2848	47.4667	0.06146
	H2O	2850	47.5	0.06133
		2852	47.5333	0.06162
		2854	47.5667	0.06147
		2856	47.6	0.06205
		2858	47.6333	0.06199
		2860	47.6667	0.06181
		2862	47.7	0.06195
		2864	47.7333	0.06184
		2866	47.7667	0.06211
		2868	47.8	0.06222
		2870	47.8333	0.06224
		2872	47.8667	0.06191
		2874	47.9	0.06191
		2876	47.9333	0.06207
		2878	47.9667	0.06183
		2880	48	0.06223
		2882	48.0333	0.06206
		2884	48.0667	0.06181
		2886	48.1	0.06157
		2888	48.1333	0.06124
		2890	48.1667	0.06059
		2892	48.2	0.06066
		2894	48.2333	0.06082
		2896	48.2667	0.06043
		2898	48.3	0.06038
		2900	48.3333	0.06039
		2902	48.3667	0.06034
		2904	48.4	0.06006
		2906	48.4333	0.06006
		2908	48.4667	0.06019
		2910	48.5	0.06029
		2912	48.5333	0.06008
		2914	48.5667	0.06014
		2916	48.6	0.06037
		2918	48.6333	0.06049
		2920	48.6667	0.06017
		2922	48.7	0.06054
		2924	48.7333	0.0606
		2926	48.7667	0.06087
		2928	48.8	0.06076
		2930	48.8333	0.06071
		2932	48.8667	0.06094
		2934	48.9	0.06084
		2936	48.9333	0.06078
		2938	48.9667	0.06078
		2940	49	0.06091
		2942	49.0333	0.06134
		2944	49.0667	0.06143
		2946	49.1	0.06159
		2948	49.1333	0.06117
		2950	49.1667	0.06134
		2952	49.2	0.06157
		2954	49.2333	0.06168
		2956	49.2667	0.06168
		2958	49.3	0.06189
		2960	49.3333	0.06174
		2962	49.3667	0.06188
		2964	49.4	0.062
		2966	49.4333	0.0623
		2968	49.4667	0.06214
		2970	49.5	0.06224
		2972	49.5333	0.06228
		2974	49.5667	0.0623
		2976	49.6	0.06268
		2978	49.6333	0.06259
		2980	49.6667	0.06257
		2982	49.7	0.06245
		2984	49.7333	0.06254
		2986	49.7667	0.06275
		2988	49.8	0.06293
		2990	49.8333	0.06281
		2992	49.8667	0.063
		2994	49.9	0.06321
		2996	49.9333	0.06321
		2998	49.9667	0.06302
		3000	50	0.06337
		3002	50.0333	0.06355
		3004	50.0667	0.06348
		3006	50.1	0.0635
		3008	50.1333	0.06352
		3010	50.1667	0.06364
		3012	50.2	0.06387
		3014	50.2333	0.06381
		3016	50.2667	0.06375
		3018	50.3	0.06404
		3020	50.3333	0.06416
		3022	50.3667	0.06429
		3024	50.4	0.06434
		3026	50.4333	0.06443
		3028	50.4667	0.06452
		3030	50.5	0.06446
		3032	50.5333	0.06441
		3034	50.5667	0.06456
		3036	50.6	0.06449
		3038	50.6333	0.06469
		3040	50.6667	0.06483
		3042	50.7	0.06499
		3044	50.7333	0.06499
		3046	50.7667	0.06504
		3048	50.8	0.06506
		3050	50.8333	0.06515
		3052	50.8667	0.06526
		3054	50.9	0.06519
		3056	50.9333	0.06525
		3058	50.9667	0.06527
		3060	51	0.06558
		3062	51.0333	0.06562
		3064	51.0667	0.06563
		3066	51.1	0.06563
		3068	51.1333	0.06575
		3070	51.1667	0.06593
		3072	51.2	0.06589
		3074	51.2333	0.06598
		3076	51.2667	0.06591
		3078	51.3	0.066
		3080	51.3333	0.06621
		3082	51.3667	0.06618
		3084	51.4	0.0661
		3086	51.4333	0.06632
		3088	51.4667	0.06652
		3090	51.5	0.06658
		3092	51.5333	0.06654
		3094	51.5667	0.06661
		3096	51.6	0.06683
		3098	51.6333	0.06678
		3100	51.6667	0.06668
		3102	51.7	0.06696
		3104	51.7333	0.06695
		3106	51.7667	0.06702
		3108	51.8	0.06709
		3110	51.8333	0.06698
		3112	51.8667	0.06715
		3114	51.9	0.06714
		3116	51.9333	0.06723
		3118	51.9667	0.06725
		3120	52	0.06752
		3122	52.0333	0.06766
		3124	52.0667	0.06761
		3126	52.1	0.06768
		3128	52.1333	0.06761
		3130	52.1667	0.06772
		3132	52.2	0.06783
		3134	52.2333	0.06777
		3136	52.2667	0.06792
		3138	52.3	0.06802
		3140	52.3333	0.06814
		3142	52.3667	0.06813
		3144	52.4	0.06814
		3146	52.4333	0.06824
		3148	52.4667	0.06838
		3150	52.5	0.06832
		3152	52.5333	0.06842
		3154	52.5667	0.06851
		3156	52.6	0.0686
		3158	52.6333	0.06856
		3160	52.6667	0.06875
		3162	52.7	0.06884
		3164	52.7333	0.06897
		3166	52.7667	0.06898
		3168	52.8	0.0693
		3170	52.8333	0.06919
		3172	52.8667	0.06915
		3174	52.9	0.06932
		3176	52.9333	0.0693
		3178	52.9667	0.06934
		3180	53	0.06952
		3182	53.0333	0.06958
		3184	53.0667	0.06943
		3186	53.1	0.06943
		3188	53.1333	0.06952
		3190	53.1667	0.06965
		3192	53.2	0.06995
		3194	53.2333	0.06998
		3196	53.2667	0.06987
		3198	53.3	0.06994
		3200	53.3333	0.07001
		3202	53.3667	0.07012
		3204	53.4	0.07019
		3206	53.4333	0.0704
		3208	53.4667	0.07041
		3210	53.5	0.07052
		3212	53.5333	0.07046
		3214	53.5667	0.07052
		3216	53.6	0.07052
		3218	53.6333	0.07051
		3220	53.6667	0.07083
		3222	53.7	0.07098
		3224	53.7333	0.07101
		3226	53.7667	0.07083
		3228	53.8	0.07107
		3230	53.8333	0.07098
		3232	53.8667	0.07106
		3234	53.9	0.07109
		3236	53.9333	0.07127
		3238	53.9667	0.07139
		3240	54	0.07135
		3242	54.0333	0.07133
		3244	54.0667	0.07131
		3246	54.1	0.07143
		3248	54.1333	0.07158
		3250	54.1667	0.07176
		3252	54.2	0.0718
		3254	54.2333	0.07183
		3256	54.2667	0.07172
		3258	54.3	0.07193
		3260	54.3333	0.07187
		3262	54.3667	0.07196
		3264	54.4	0.07198
		3266	54.4333	0.07198
		3268	54.4667	0.07217
		3270	54.5	0.07226
		3272	54.5333	0.07231
		3274	54.5667	0.07235
		3276	54.6	0.07238
		3278	54.6333	0.07248
		3280	54.6667	0.0725
		3282	54.7	0.07255
		3284	54.7333	0.07275
		3286	54.7667	0.07259
		3288	54.8	0.07274
		3290	54.8333	0.07284
		3292	54.8667	0.07305
		3294	54.9	0.07306
		3296	54.9333	0.07306
		3298	54.9667	0.07321
		3300	55	0.07311
		3302	55.0333	0.07317
		3304	55.0667	0.07318
		3306	55.1	0.07338
		3308	55.1333	0.07328
		3310	55.1667	0.07346
		3312	55.2	0.07353
		3314	55.2333	0.07364
		3316	55.2667	0.07351
		3318	55.3	0.07347
		3320	55.3333	0.07341
		3322	55.3667	0.07377
		3324	55.4	0.07384
		3326	55.4333	0.07392
		3328	55.4667	0.07394
		3330	55.5	0.07394
		3332	55.5333	0.07413
		3334	55.5667	0.07406
		3336	55.6	0.07426
		3338	55.6333	0.07419
		3340	55.6667	0.07444
		3342	55.7	0.07446
		3344	55.7333	0.07439
		3346	55.7667	0.07448
		3348	55.8	0.07427
		3350	55.8333	0.07423
		3352	55.8667	0.07438
		3354	55.9	0.07448
		3356	55.9333	0.0746
		3358	55.9667	0.07452
		3360	56	0.07465
		3362	56.0333	0.07466
		3364	56.0667	0.07474
		3366	56.1	0.07496
		3368	56.1333	0.07489
		3370	56.1667	0.07502
		3372	56.2	0.07503
		3374	56.2333	0.07511
		3376	56.2667	0.07528
		3378	56.3	0.07521
		3380	56.3333	0.07513
		3382	56.3667	0.07531
		3384	56.4	0.07547
		3386	56.4333	0.07563
		3388	56.4667	0.07558
		3390	56.5	0.07563
		3392	56.5333	0.07561
		3394	56.5667	0.07576
		3396	56.6	0.07603
		3398	56.6333	0.07608
		3400	56.6667	0.07602
		3402	56.7	0.07603
		3404	56.7333	0.07607
		3406	56.7667	0.07589
		3408	56.8	0.07613
		3410	56.8333	0.07612
		3412	56.8667	0.07615
		3414	56.9	0.07627
		3416	56.9333	0.07635
		3418	56.9667	0.07648
		3420	57	0.07654
		3422	57.0333	0.0765
		3424	57.0667	0.07642
		3426	57.1	0.07662
		3428	57.1333	0.07657
		3430	57.1667	0.07666
		3432	57.2	0.07665
		3434	57.2333	0.07678
		3436	57.2667	0.07673
		3438	57.3	0.07686
		3440	57.3333	0.07687
		3442	57.3667	0.07693
		3444	57.4	0.07688
		3446	57.4333	0.07698
		3448	57.4667	0.07696
		3450	57.5	0.07715
		3452	57.5333	0.07728
		3454	57.5667	0.07744
		3456	57.6	0.07737
		3458	57.6333	0.07731
		3460	57.6667	0.07765
		3462	57.7	0.07767
		3464	57.7333	0.07741
		3466	57.7667	0.07751
		3468	57.8	0.0777
		3470	57.8333	0.07778
		3472	57.8667	0.07791
		3474	57.9	0.07797
		3476	57.9333	0.07801
		3478	57.9667	0.07805
		3480	58	0.07813
		3482	58.0333	0.07794
		3484	58.0667	0.07797
		3486	58.1	0.07803
		3488	58.1333	0.07821
		3490	58.1667	0.07829
		3492	58.2	0.07837
		3494	58.2333	0.07838
		3496	58.2667	0.07847
		3498	58.3	0.07849
		3500	58.3333	0.07847
		3502	58.3667	0.07865
		3504	58.4	0.07878
		3506	58.4333	0.07882
		3508	58.4667	0.07887
		3510	58.5	0.07891
		3512	58.5333	0.07888
		3514	58.5667	0.07887
		3516	58.6	0.0788
		3518	58.6333	0.07886
		3520	58.6667	0.07901
		3522	58.7	0.07886
		3524	58.7333	0.07895
		3526	58.7667	0.07903
		3528	58.8	0.07913
		3530	58.8333	0.07916
		3532	58.8667	0.07941
		3534	58.9	0.07949
		3536	58.9333	0.07949
		3538	58.9667	0.07942
		3540	59	0.07929
		3542	59.0333	0.0792
		3544	59.0667	0.0793
		3546	59.1	0.07928
		3548	59.1333	0.07945
		3550	59.1667	0.07936
		3552	59.2	0.07942
		3554	59.2333	0.07951
		3556	59.2667	0.0798
		3558	59.3	0.08
		3560	59.3333	0.07981
		3562	59.3667	0.07973
		3564	59.4	0.07994
		3566	59.4333	0.08028
		3568	59.4667	0.08016
		3570	59.5	0.08016
		3572	59.5333	0.08041
		3574	59.5667	0.08026
		3576	59.6	0.08016
		3578	59.6333	0.08042
		3580	59.6667	0.08049
		3582	59.7	0.08042
		3584	59.7333	0.0805
		3586	59.7667	0.08067
		3588	59.8	0.08053
		3590	59.8333	0.08053
		3592	59.8667	0.08053
		3594	59.9	0.08065
		3596	59.9333	0.08076
		3598	59.9667	0.08079
		3600	60	0.08086
		3602	60.0333	0.0809
		3604	60.0667	0.08073
		3606	60.1	0.08081
		3608	60.1333	0.08081
		3610	60.1667	0.0808
		3612	60.2	0.08115
		3614	60.2333	0.08115
		3616	60.2667	0.08114
		3618	60.3	0.08126
		3620	60.3333	0.08119
		3622	60.3667	0.08116
		3624	60.4	0.08121
		3626	60.4333	0.08139
		3628	60.4667	0.08139
		3630	60.5	0.08139
		3632	60.5333	0.08133
		3634	60.5667	0.08123
		3636	60.6	0.08148
		3638	60.6333	0.08172
		3640	60.6667	0.08201
		3642	60.7	0.08209
		3644	60.7333	0.0819
		3646	60.7667	0.08186
		3648	60.8	0.08186
		3650	60.8333	0.08205
		3652	60.8667	0.08205
		3654	60.9	0.08244
		3656	60.9333	0.08247
		3658	60.9667	0.08239
		3660	61	0.08231
		3662	61.0333	0.08239
		3664	61.0667	0.08233
		3666	61.1	0.08235
		3668	61.1333	0.08243
		3670	61.1667	0.08253
		3672	61.2	0.08237
		3674	61.2333	0.08233
		3676	61.2667	0.08233
		3678	61.3	0.08252
		3680	61.3333	0.08283
		3682	61.3667	0.083
		3684	61.4	0.083
		3686	61.4333	0.08292
		3688	61.4667	0.08263
		3690	61.5	0.08264
		3692	61.5333	0.08255
		3694	61.5667	0.08232
		3696	61.6	0.08261
		3698	61.6333	0.0829
		3700	61.6667	0.08307
		3702	61.7	0.08315
		3704	61.7333	0.08289
		3706	61.7667	0.08288
		3708	61.8	0.08313
		3710	61.8333	0.08332
		3712	61.8667	0.08316
		3714	61.9	0.08308
		3716	61.9333	0.08306
		3718	61.9667	0.08326
		3720	62	0.08325
		3722	62.0333	0.08308
		3724	62.0667	0.08339
		3726	62.1	0.08355
		3728	62.1333	0.08363
		3730	62.1667	0.08364
		3732	62.2	0.08366
		3734	62.2333	0.08385
		3736	62.2667	0.08394
		3738	62.3	0.08365
		3740	62.3333	0.08379
		3742	62.3667	0.08401
		3744	62.4	0.08405
		3746	62.4333	0.08416
		3748	62.4667	0.0842
		3750	62.5	0.08425
		3752	62.5333	0.08433
		3754	62.5667	0.08428
		3756	62.6	0.08439
		3758	62.6333	0.08437
		3760	62.6667	0.08436
		3762	62.7	0.08439
		3764	62.7333	0.08438
		3766	62.7667	0.08439
		3768	62.8	0.08438
		3770	62.8333	0.08451
		3772	62.8667	0.08445
		3774	62.9	0.08457
		3776	62.9333	0.08472
		3778	62.9667	0.08445
		3780	63	0.08452
		3782	63.0333	0.08454
		3784	63.0667	0.08461
		3786	63.1	0.08469
		3788	63.1333	0.08488
		3790	63.1667	0.08478
		3792	63.2	0.08482
		3794	63.2333	0.08481
		3796	63.2667	0.085
		3798	63.3	0.08503
		3800	63.3333	0.08502
		3802	63.3667	0.08499
		3804	63.4	0.08507
		3806	63.4333	0.08517
		3808	63.4667	0.08518
		3810	63.5	0.0851
		3812	63.5333	0.08527
		3814	63.5667	0.08531
		3816	63.6	0.08529
		3818	63.6333	0.08526
		3820	63.6667	0.08506
		3822	63.7	0.08554
		3824	63.7333	0.08566
		3826	63.7667	0.08558
		3828	63.8	0.0857
		3830	63.8333	0.08554
		3832	63.8667	0.08543
		3834	63.9	0.08554
		3836	63.9333	0.0855
		3838	63.9667	0.08577
		3840	64	0.08572
		3842	64.0333	0.08574
		3844	64.0667	0.08594
		3846	64.1	0.0859
		3848	64.1333	0.08631
		3850	64.1667	0.08597
		3852	64.2	0.08603
		3854	64.2333	0.08632
		3856	64.2667	0.08608
		3858	64.3	0.08625
		3860	64.3333	0.08635
		3862	64.3667	0.08623
		3864	64.4	0.08614
		3866	64.4333	0.08631
		3868	64.4667	0.08638
		3870	64.5	0.08628
		3872	64.5333	0.08621
		3874	64.5667	0.0863
		3876	64.6	0.08658
		3878	64.6333	0.08649
		3880	64.6667	0.08641
		3882	64.7	0.08644
		3884	64.7333	0.08647
		3886	64.7667	0.08626
		3888	64.8	0.08679
		3890	64.8333	0.08675
		3892	64.8667	0.08667
		3894	64.9	0.08667
		3896	64.9333	0.08684
		3898	64.9667	0.08662
	D2O	3900	65	0.08654
		3902	65.0333	0.08705
		3904	65.0667	0.08667
		3906	65.1	0.08691
		3908	65.1333	0.08683
		3910	65.1667	0.08678
		3912	65.2	0.08675
		3914	65.2333	0.0879
		3916	65.2667	0.08701
		3918	65.3	0.0869
		3920	65.3333	0.08684
		3922	65.3667	0.0868
		3924	65.4	0.08728
		3926	65.4333	0.08772
		3928	65.4667	0.08796
		3930	65.5	0.08812
		3932	65.5333	0.08843
		3934	65.5667	0.08933
		3936	65.6	0.08968
		3938	65.6333	0.08971
		3940	65.6667	0.09021
		3942	65.7	0.09039
		3944	65.7333	0.09031
		3946	65.7667	0.09042
		3948	65.8	0.09052
		3950	65.8333	0.09079
		3952	65.8667	0.09075
		3954	65.9	0.09094
		3956	65.9333	0.09142
		3958	65.9667	0.09158
		3960	66	0.09286
		3962	66.0333	0.09272
		3964	66.0667	0.09281
		3966	66.1	0.0921
		3968	66.1333	0.09224
		3970	66.1667	0.09277
		3972	66.2	0.09262
		3974	66.2333	0.0928
		3976	66.2667	0.09308
		3978	66.3	0.09306
		3980	66.3333	0.09324
		3982	66.3667	0.09261
		3984	66.4	0.09274
		3986	66.4333	0.09313
		3988	66.4667	0.09316
		3990	66.5	0.0933
		3992	66.5333	0.09325
		3994	66.5667	0.09328
		3996	66.6	0.09329
		3998	66.6333	0.09337
		4000	66.6667	0.09351
		4002	66.7	0.09358
		4004	66.7333	0.09354
		4006	66.7667	0.09331
		4008	66.8	0.09337
		4010	66.8333	0.0935
		4012	66.8667	0.09335
		4014	66.9	0.09329
		4016	66.9333	0.09333
		4018	66.9667	0.09329
		4020	67	0.09316
		4022	67.0333	0.09333
		4024	67.0667	0.09345
		4026	67.1	0.09327
		4028	67.1333	0.09335
		4030	67.1667	0.09339
		4032	67.2	0.09325
		4034	67.2333	0.09333
		4036	67.2667	0.09332
		4038	67.3	0.09332
		4040	67.3333	0.09339
		4042	67.3667	0.0935
		4044	67.4	0.0936
		4046	67.4333	0.09348
		4048	67.4667	0.0934
		4050	67.5	0.0942
		4052	67.5333	0.09331
		4054	67.5667	0.09354
		4056	67.6	0.09358
		4058	67.6333	0.0936
		4060	67.6667	0.09322
		4062	67.7	0.09332
		4064	67.7333	0.09332
		4066	67.7667	0.09333
		4068	67.8	0.09338
		4070	67.8333	0.09333
		4072	67.8667	0.0935
		4074	67.9	0.09339
		4076	67.9333	0.09366
		4078	67.9667	0.09367
		4080	68	0.09357
		4082	68.0333	0.09331
		4084	68.0667	0.09332
		4086	68.1	0.09332
		4088	68.1333	0.09334
		4090	68.1667	0.09331
		4092	68.2	0.09349
		4094	68.2333	0.0936
		4096	68.2667	0.09348
		4098	68.3	0.09366
		4100	68.3333	0.0937
		4102	68.3667	0.09366
		4104	68.4	0.09345
		4106	68.4333	0.09355
		4108	68.4667	0.09378
		4110	68.5	0.09356
		4112	68.5333	0.09375
		4114	68.5667	0.09367
		4116	68.6	0.09349
		4118	68.6333	0.09344
		4120	68.6667	0.09376
		4122	68.7	0.09324
		4124	68.7333	0.09349
		4126	68.7667	0.09353
		4128	68.8	0.0936
		4130	68.8333	0.09362
		4132	68.8667	0.09367
		4134	68.9	0.09353
		4136	68.9333	0.09358
		4138	68.9667	0.09369
		4140	69	0.09369
		4142	69.0333	0.09367
		4144	69.0667	0.09344
		4146	69.1	0.09394
		4148	69.1333	0.09354
		4150	69.1667	0.0935
		4152	69.2	0.09363
		4154	69.2333	0.09357
		4156	69.2667	0.09362
		4158	69.3	0.09346
		4160	69.3333	0.09352
		4162	69.3667	0.09347
		4164	69.4	0.09363
		4166	69.4333	0.09356
		4168	69.4667	0.09364
		4170	69.5	0.09366
		4172	69.5333	0.09356
		4174	69.5667	0.09373
		4176	69.6	0.09398
		4178	69.6333	0.09363
		4180	69.6667	0.09395
		4182	69.7	0.09414
		4184	69.7333	0.09421
		4186	69.7667	0.09408
		4188	69.8	0.09404
		4190	69.8333	0.09395
		4192	69.8667	0.09398
		4194	69.9	0.09403
		4196	69.9333	0.09401
		4198	69.9667	0.09403
		4200	70	0.09404
		4202	70.0333	0.09402
		4204	70.0667	0.0942
		4206	70.1	0.09408
		4208	70.1333	0.09415
		4210	70.1667	0.09414
		4212	70.2	0.09425
		4214	70.2333	0.09402
		4216	70.2667	0.09418
		4218	70.3	0.09421
		4220	70.3333	0.09414
		4222	70.3667	0.09415
		4224	70.4	0.09416
		4226	70.4333	0.09416
		4228	70.4667	0.09423
		4230	70.5	0.09408
		4232	70.5333	0.0942
		4234	70.5667	0.09455
		4236	70.6	0.09445
		4238	70.6333	0.09449
		4240	70.6667	0.09437
		4242	70.7	0.09456
		4244	70.7333	0.09441
		4246	70.7667	0.09445
		4248	70.8	0.0945
		4250	70.8333	0.09437
		4252	70.8667	0.09415
		4254	70.9	0.09425
		4256	70.9333	0.09447
		4258	70.9667	0.09445
		4260	71	0.09475
		4262	71.0333	0.0945
		4264	71.0667	0.09454
		4266	71.1	0.09463
		4268	71.1333	0.09477
		4270	71.1667	0.09472
		4272	71.2	0.09477
		4274	71.2333	0.09475
		4276	71.2667	0.09484
		4278	71.3	0.0946
		4280	71.3333	0.09461
		4282	71.3667	0.09472
		4284	71.4	0.09438
		4286	71.4333	0.09499
		4288	71.4667	0.09481
		4290	71.5	0.0948
		4292	71.5333	0.09458
		4294	71.5667	0.09466
		4296	71.6	0.095
		4298	71.6333	0.09483
		4300	71.6667	0.09508
		4302	71.7	0.09496
		4304	71.7333	0.09504
		4306	71.7667	0.0948
		4308	71.8	0.09497
		4310	71.8333	0.09479
		4312	71.8667	0.0949
		4314	71.9	0.095
		4316	71.9333	0.09517
		4318	71.9667	0.09485
		4320	72	0.09489
		4322	72.0333	0.095
		4324	72.0667	0.09493
		4326	72.1	0.09507
		4328	72.1333	0.09498
		4330	72.1667	0.09488
		4332	72.2	0.09507
		4334	72.2333	0.095
		4336	72.2667	0.09517
		4338	72.3	0.0949
		4340	72.3333	0.09516
		4342	72.3667	0.09516
		4344	72.4	0.09508
		4346	72.4333	0.095
		4348	72.4667	0.09498
		4350	72.5	0.09518
		4352	72.5333	0.09545
		4354	72.5667	0.09541
		4356	72.6	0.09549
		4358	72.6333	0.09541
		4360	72.6667	0.09539
		4362	72.7	0.09534
		4364	72.7333	0.09513
		4366	72.7667	0.09516
		4368	72.8	0.09531
		4370	72.8333	0.09524
		4372	72.8667	0.09512
		4374	72.9	0.09524
		4376	72.9333	0.09532
		4378	72.9667	0.09543
		4380	73	0.09537
		4382	73.0333	0.09538
		4384	73.0667	0.09534
		4386	73.1	0.0953
		4388	73.1333	0.09526
		4390	73.1667	0.09537
		4392	73.2	0.09508
		4394	73.2333	0.09509
		4396	73.2667	0.09518
		4398	73.3	0.09521
		4400	73.3333	0.09508
		4402	73.3667	0.09515
		4404	73.4	0.09535
		4406	73.4333	0.09549
		4408	73.4667	0.09512
		4410	73.5	0.09504
		4412	73.5333	0.09508
		4414	73.5667	0.09535
		4416	73.6	0.09536
		4418	73.6333	0.09522
		4420	73.6667	0.09526
		4422	73.7	0.09544
		4424	73.7333	0.09545
		4426	73.7667	0.09546
		4428	73.8	0.09542
		4430	73.8333	0.09538
		4432	73.8667	0.09542
		4434	73.9	0.0955
		4436	73.9333	0.09547
		4438	73.9667	0.09551
		4440	74	0.0953
		4442	74.0333	0.0954
		4444	74.0667	0.09528
		4446	74.1	0.09548
		4448	74.1333	0.09544
		4450	74.1667	0.09539
		4452	74.2	0.09545
		4454	74.2333	0.09553
		4456	74.2667	0.09547
		4458	74.3	0.09556
		4460	74.3333	0.09554
		4462	74.3667	0.0955
		4464	74.4	0.09574
		4466	74.4333	0.09563
		4468	74.4667	0.09575
		4470	74.5	0.09551
		4472	74.5333	0.09563
		4474	74.5667	0.09559
		4476	74.6	0.0956
		4478	74.6333	0.09555
		4480	74.6667	0.09559
		4482	74.7	0.09563
		4484	74.7333	0.09578
		4486	74.7667	0.09572
		4488	74.8	0.09571
		4490	74.8333	0.0956
		4492	74.8667	0.09569
		4494	74.9	0.0956
		4496	74.9333	0.09567
		4498	74.9667	0.09571
		4500	75	0.09576
		4502	75.0333	0.09557
		4504	75.0667	0.09558
		4506	75.1	0.09571
		4508	75.1333	0.09577
		4510	75.1667	0.09577
		4512	75.2	0.09566
		4514	75.2333	0.09554
		4516	75.2667	0.09563
		4518	75.3	0.09569
		4520	75.3333	0.09571
		4522	75.3667	0.09575
		4524	75.4	0.09581
		4526	75.4333	0.09586
		4528	75.4667	0.09577
		4530	75.5	0.09593
		4532	75.5333	0.09605
		4534	75.5667	0.09594
		4536	75.6	0.09614
		4538	75.6333	0.09617
		4540	75.6667	0.09617
		4542	75.7	0.09627
		4544	75.7333	0.09628
		4546	75.7667	0.09615
		4548	75.8	0.09625
		4550	75.8333	0.09621
		4552	75.8667	0.09615
		4554	75.9	0.0962
		4556	75.9333	0.09636
		4558	75.9667	0.09638
		4560	76	0.0963
		4562	76.0333	0.09646
		4564	76.0667	0.09642
		4566	76.1	0.09647
		4568	76.1333	0.09642
		4570	76.1667	0.09658
		4572	76.2	0.09651
		4574	76.2333	0.09651
		4576	76.2667	0.09655
		4578	76.3	0.09661
		4580	76.3333	0.0965
		4582	76.3667	0.09659
		4584	76.4	0.09661
		4586	76.4333	0.09658
		4588	76.4667	0.09665
		4590	76.5	0.09671
		4592	76.5333	0.09664
		4594	76.5667	0.09663
		4596	76.6	0.09663
		4598	76.6333	0.09661
		4600	76.6667	0.0967
		4602	76.7	0.09696
		4604	76.7333	0.09669
		4606	76.7667	0.09681
		4608	76.8	0.0967
		4610	76.8333	0.09669
		4612	76.8667	0.09681
		4614	76.9	0.09685
		4616	76.9333	0.09682
		4618	76.9667	0.09677
		4620	77	0.09691
		4622	77.0333	0.09683
		4624	77.0667	0.09685
		4626	77.1	0.09692
		4628	77.1333	0.09686
		4630	77.1667	0.09673
		4632	77.2	0.09692
		4634	77.2333	0.09695
		4636	77.2667	0.09686
		4638	77.3	0.09691
		4640	77.3333	0.09678
		4642	77.3667	0.09702
		4644	77.4	0.09691
		4646	77.4333	0.0969
		4648	77.4667	0.09689
		4650	77.5	0.09687
		4652	77.5333	0.09697
		4654	77.5667	0.09691
		4656	77.6	0.09694
		4658	77.6333	0.09711
		4660	77.6667	0.09701
		4662	77.7	0.09702
		4664	77.7333	0.09698
		4666	77.7667	0.0969
		4668	77.8	0.09688
		4670	77.8333	0.09692
		4672	77.8667	0.09714
		4674	77.9	0.09691
		4676	77.9333	0.097
		4678	77.9667	0.0969
		4680	78	0.09696
		4682	78.0333	0.09695
		4684	78.0667	0.09695
		4686	78.1	0.09685
		4688	78.1333	0.09697
		4690	78.1667	0.09696
		4692	78.2	0.09693
		4694	78.2333	0.09692
		4696	78.2667	0.09681
		4698	78.3	0.09704
		4700	78.3333	0.09683
		4702	78.3667	0.0969
		4704	78.4	0.09686
		4706	78.4333	0.09681
		4708	78.4667	0.09679
		4710	78.5	0.09686
		4712	78.5333	0.09675
		4714	78.5667	0.09686
		4716	78.6	0.09682
		4718	78.6333	0.09676
		4720	78.6667	0.09684
		4722	78.7	0.09687
		4724	78.7333	0.09679
		4726	78.7667	0.09684
		4728	78.8	0.09661
		4730	78.8333	0.09661
		4732	78.8667	0.09663
		4734	78.9	0.09675
		4736	78.9333	0.09669
		4738	78.9667	0.09671
		4740	79	0.09672
		4742	79.0333	0.09681
		4744	79.0667	0.09669
		4746	79.1	0.09683
		4748	79.1333	0.09684
		4750	79.1667	0.09688
		4752	79.2	0.0968
		4754	79.2333	0.09674
		4756	79.2667	0.09675
		4758	79.3	0.09685
		4760	79.3333	0.09678
		4762	79.3667	0.09678
		4764	79.4	0.09685
		4766	79.4333	0.09683
		4768	79.4667	0.09682
		4770	79.5	0.09683
		4772	79.5333	0.09677
		4774	79.5667	0.09683
		4776	79.6	0.09673
		4778	79.6333	0.09687
		4780	79.6667	0.0969
		4782	79.7	0.09693
		4784	79.7333	0.09675
		4786	79.7667	0.09676
		4788	79.8	0.09687
		4790	79.8333	0.09691
		4792	79.8667	0.09688
		4794	79.9	0.09694
		4796	79.9333	0.09687
		4798	79.9667	0.09691
		4800	80	0.09679
		4802	80.0333	0.09691
		4804	80.0667	0.09686
		4806	80.1	0.09686
		4808	80.1333	0.09692
		4810	80.1667	0.09688
		4812	80.2	0.09681
		4814	80.2333	0.09692
		4816	80.2667	0.09685
		4818	80.3	0.09686
		4820	80.3333	0.09685
		4822	80.3667	0.09688
		4824	80.4	0.09693
		4826	80.4333	0.09692
		4828	80.4667	0.09706
		4830	80.5	0.09697
		4832	80.5333	0.09683
		4834	80.5667	0.09689
		4836	80.6	0.09685
		4838	80.6333	0.09686
		4840	80.6667	0.09693
		4842	80.7	0.09695
		4844	80.7333	0.09688
		4846	80.7667	0.09682
		4848	80.8	0.09671
		4850	80.8333	0.09674
		4852	80.8667	0.09689
		4854	80.9	0.09677
		4856	80.9333	0.09681
		4858	80.9667	0.09684
		4860	81	0.0968
		4862	81.0333	0.0967
		4864	81.0667	0.09687
		4866	81.1	0.09694
		4868	81.1333	0.09696
		4870	81.1667	0.09684
		4872	81.2	0.09675
		4874	81.2333	0.09675
		4876	81.2667	0.09698
		4878	81.3	0.09685
		4880	81.3333	0.09689
		4882	81.3667	0.09704
		4884	81.4	0.09708
		4886	81.4333	0.09704
		4888	81.4667	0.09708
		4890	81.5	0.09707
		4892	81.5333	0.09706
		4894	81.5667	0.09706
		4896	81.6	0.09696
		4898	81.6333	0.09694
		4900	81.6667	0.09704
		4902	81.7	0.09687
		4904	81.7333	0.09691
		4906	81.7667	0.09683
		4908	81.8	0.09703
		4910	81.8333	0.09702
		4912	81.8667	0.09687
		4914	81.9	0.09688
		4916	81.9333	0.09697
[truncated: 3,387 more rows]

## Sheet: Fig 3e
	Humidification	t / min	t / hrs	w change
	Dry	842.7	14.045	0		1063	0.013
		843.2	14.0533	-0.000157938		1342	0.01704
		843.7	14.0617	-0.000207814		2536	0.01226
		844.2	14.07	-0.000282627
		844.7	14.0783	-0.000303408
		845.2	14.0867	-0.000344971
		845.7	14.095	-0.000469659
		846.2	14.1033	-0.000469659
		846.7	14.1117	-0.000469659
		847.2	14.12	-0.000482128
		847.7	14.1283	-0.000507066
		848.2	14.1367	-0.000532003
		848.7	14.145	-0.000552785
		849.2	14.1533	-0.000573566
		849.7	14.1617	-0.000598504
		850.2	14.17	-0.000640067
		850.7	14.1783	-0.00066916
		851.2	14.1867	-0.000702411
		851.7	14.195	-0.000719036
		852.2	14.2033	-0.000719036
		852.7	14.2117	-0.000656692
		853.2	14.22	-0.000648379
		853.7	14.2283	-0.000640067
		854.2	14.2367	-0.000631754
		854.7	14.245	-0.000623441
		855.2	14.2533	-0.000694098
		855.7	14.2617	-0.000822943
		856.2	14.27	-0.000773067
		856.7	14.2783	-0.000827099
		857.2	14.2867	-0.000901912
		857.7	14.295	-0.000910224
		858.2	14.3033	-0.000860349
		858.7	14.3117	-0.000802161
		859.2	14.32	-0.000735661
		859.7	14.3283	-0.00078138
		860.2	14.3367	-0.00078138
		860.7	14.345	-0.000731505
		861.2	14.3533	-0.000702411
		861.7	14.3617	-0.000673317
		862.2	14.37	-0.000739817
		862.7	14.3783	-0.000739817
		863.2	14.3867	-0.000739817
		863.7	14.395	-0.000752286
		864.2	14.4033	-0.000702411
		864.7	14.4117	-0.000739817
		865.2	14.42	-0.000739817
		865.7	14.4283	-0.000743973
		866.2	14.4367	-0.000619285
		866.7	14.445	-0.000615129
		867.2	14.4533	-0.000532003
		867.7	14.4617	-0.000532003
		868.2	14.47	-0.000532003
		868.7	14.4783	-0.000532003
		869.2	14.4867	-0.000527847
		869.7	14.495	-0.000519534
		870.2	14.5033	-0.000507066
		870.7	14.5117	-0.000573566
		871.2	14.52	-0.00060266
		871.7	14.5283	-0.000656692
		872.2	14.5367	-0.000615129
		872.7	14.545	-0.000532003
		873.2	14.5533	-0.000532003
		873.7	14.5617	-0.000515378
		874.2	14.57	-0.000490441
		874.7	14.5783	-0.000477972
		875.2	14.5867	-0.000440565
		875.7	14.595	-0.000411471
		876.2	14.6033	-0.000407315
		876.7	14.6117	-0.000407315
		877.2	14.62	-0.000407315
		877.7	14.6283	-0.000403159
		878.2	14.6367	-0.000394846
		878.7	14.645	-0.000386534
		879.2	14.6533	-0.000378221
		879.7	14.6617	-0.000369909
		880.2	14.67	-0.000365752
		880.7	14.6783	-0.000340815
		881.2	14.6867	-0.00032419
		881.7	14.695	-0.000311721
		882.2	14.7033	-0.000236908
		882.7	14.7117	-0.000207814
		883.2	14.72	-0.00017872
		883.7	14.7283	-0.00017872
		884.2	14.7367	-0.000166251
		884.7	14.745	-6.23441e-05
		885.2	14.7533	-1.24688e-05
		885.7	14.7617	-1.24688e-05
		886.2	14.77	-1.24688e-05
		886.7	14.7783	-4.15628e-06
		887.2	14.7867	7.06567e-05
		887.7	14.795	7.06567e-05
		888.2	14.8033	0.000166251
		888.7	14.8117	0.000174564
		889.2	14.82	0.000257689
		889.7	14.8283	0.000170407
		890.2	14.8367	0.000257689
		890.7	14.845	0.000257689
		891.2	14.8533	0.000257689
		891.7	14.8617	0.000257689
		892.2	14.87	0.00032419
		892.7	14.8783	0.000340815
		893.2	14.8867	0.000340815
		893.7	14.895	0.000340815
		894.2	14.9033	0.000340815
		894.7	14.9117	0.00042394
		895.2	14.92	0.00042394
		895.7	14.9283	0.00042394
		896.2	14.9367	0.00042394
		896.7	14.945	0.00042394
		897.2	14.9533	0.000353283
		897.7	14.9617	0.000216126
		898.2	14.97	0.00042394
		898.7	14.9783	0.00042394
		899.2	14.9867	0.000340815
		899.7	14.995	0.000440565
		900.2	15.0033	0.000465503
		900.7	15.0117	0.000610973
		901.2	15.02	0.000610973
		901.7	15.0283	0.000681629
		902.2	15.0367	0.000610973
		902.7	15.045	0.000590191
		903.2	15.0533	0.000581879
		903.7	15.0617	0.000515378
		904.2	15.07	0.000507066
		904.7	15.0783	0.000502909
		905.2	15.0867	0.000556941
		905.7	15.095	0.000627598
		906.2	15.1033	0.000619285
		906.7	15.1117	0.000590191
		907.2	15.12	0.000590191
		907.7	15.1283	0.000586035
		908.2	15.1367	0.000573566
		908.7	15.145	0.000556941
		909.2	15.1533	0.000548628
		909.7	15.1617	0.000619285
		910.2	15.17	0.000640067
		910.7	15.1783	0.000615129
		911.2	15.1867	0.000590191
		911.7	15.195	0.000590191
		912.2	15.2033	0.000590191
		912.7	15.2117	0.000590191
		913.2	15.22	0.000590191
		913.7	15.2283	0.000590191
		914.2	15.2367	0.000648379
		914.7	15.245	0.000615129
		915.2	15.2533	0.000561097
		915.7	15.2617	0.000615129
		916.2	15.27	0.000677473
		916.7	15.2783	0.000694098
		917.2	15.2867	0.000798005
		917.7	15.295	0.000689942
		918.2	15.3033	0.000673317
		918.7	15.3117	0.000881131
		919.2	15.32	0.000881131
		919.7	15.3283	0.000922693
		920.2	15.3367	0.000922693
		920.7	15.345	0.000922693
		921.2	15.3533	0.000860349
		921.7	15.3617	0.00074813
		922.2	15.37	0.000714879
		922.7	15.3783	0.000798005
		923.2	15.3867	0.000739817
		923.7	15.395	0.000714879
		924.2	15.4033	0.000710723
		924.7	15.4117	0.000694098
		925.2	15.42	0.000735661
		925.7	15.4283	0.00078138
		926.2	15.4367	0.000818786
		926.7	15.445	0.000756442
		927.2	15.4533	0.000810474
		927.7	15.4617	0.000881131
		928.2	15.47	0.00084788
		928.7	15.4783	0.000922693
		929.2	15.4867	0.000922693
		929.7	15.495	0.000901912
		930.2	15.5033	0.000835411
		930.7	15.5117	0.000756442
		931.2	15.52	0.000793849
		931.7	15.5283	0.000777224
		932.2	15.5367	0.000719036
		932.7	15.545	0.000714879
		933.2	15.5533	0.000731505
		933.7	15.5617	0.000835411
		934.2	15.57	0.000756442
		934.7	15.5783	0.000831255
		935.2	15.5867	0.000964256
		935.7	15.595	0.000964256
		936.2	15.6033	0.000964256
		936.7	15.6117	0.000964256
		937.2	15.62	0.000893599
		937.7	15.6283	0.000951787
		938.2	15.6367	0.000964256
		938.7	15.645	0.000980881
		939.2	15.6533	0.000939318
		939.7	15.6617	0.000964256
		940.2	15.67	0.000872818
		940.7	15.6783	0.000860349
		941.2	15.6867	0.00092685
		941.7	15.695	0.000835411
		942.2	15.7033	0.000827099
		942.7	15.7117	0.000798005
		943.2	15.72	0.000756442
		943.7	15.7283	0.000756442
		944.2	15.7367	0.000756442
		944.7	15.745	0.000806318
		945.2	15.7533	0.000922693
		945.7	15.7617	0.00099335
		946.2	15.77	0.000943475
		946.7	15.7783	0.000968412
		947.2	15.7867	0.00101
		947.7	15.795	0.000947631
		948.2	15.8033	0.000901912
		948.7	15.8117	0.000922693
		949.2	15.82	0.000935162
		949.7	15.8283	0.000964256
		950.2	15.8367	0.000964256
		950.7	15.845	0.000964256
		951.2	15.8533	0.000839568
		951.7	15.8617	0.00106
		952.2	15.87	0.00105
		952.7	15.8783	0.00101
		953.2	15.8867	0.000922693
		953.7	15.895	0.00115
		954.2	15.9033	0.00115
		954.7	15.9117	0.00121
		955.2	15.92	0.0013
		955.7	15.9283	0.00116
		956.2	15.9367	0.00122
		956.7	15.945	0.00126
		957.2	15.9533	0.00126
		957.7	15.9617	0.00118
		958.2	15.97	0.00114
		958.7	15.9783	0.00111
		959.2	15.9867	0.00101
		959.7	15.995	0.00101
		960.2	16.0033	0.000985037
		960.7	16.0117	0.00103
		961.2	16.02	0.00116
		961.7	16.0283	0.00117
		962.2	16.0367	0.00118
		962.7	16.045	0.0012
		963.2	16.0533	0.00117
		963.7	16.0617	0.00118
		964.2	16.07	0.000935162
		964.7	16.0783	0.000922693
		965.2	16.0867	0.000922693
		965.7	16.095	0.000777224
		966.2	16.1033	0.000918537
		966.7	16.1117	0.00111
		967.2	16.12	0.00111
		967.7	16.1283	0.00111
		968.2	16.1367	0.00104
		968.7	16.145	0.000939318
		969.2	16.1533	0.00101
		969.7	16.1617	0.00107
		970.2	16.17	0.00107
		970.7	16.1783	0.000885287
		971.2	16.1867	0.00103
		971.7	16.195	0.00107
		972.2	16.2033	0.00101
		972.7	16.2117	0.000989194
		973.2	16.22	0.00105
		973.7	16.2283	0.00116
		974.2	16.2367	0.00114
		974.7	16.245	0.00122
		975.2	16.2533	0.00113
		975.7	16.2617	0.00113
		976.2	16.27	0.00107
		976.7	16.2783	0.00105
		977.2	16.2867	0.00105
		977.7	16.295	0.00101
		978.2	16.3033	0.000947631
		978.7	16.3117	0.00101
		979.2	16.32	0.00101
		979.7	16.3283	0.00111
		980.2	16.3367	0.000901912
		980.7	16.345	0.00105
		981.2	16.3533	0.000972569
		981.7	16.3617	0.001
		982.2	16.37	0.00105
		982.7	16.3783	0.00109
		983.2	16.3867	0.00101
		983.7	16.395	0.00099335
		984.2	16.4033	0.0009601
		984.7	16.4117	0.00101
		985.2	16.42	0.00113
		985.7	16.4283	0.00114
		986.2	16.4367	0.00113
		986.7	16.445	0.0012
		987.2	16.4533	0.00113
		987.7	16.4617	0.00118
		988.2	16.47	0.00109
		988.7	16.4783	0.00126
		989.2	16.4867	0.00113
		989.7	16.495	0.00109
		990.2	16.5033	0.00108
		990.7	16.5117	0.00106
		991.2	16.52	0.00106
		991.7	16.5283	0.00117
		992.2	16.5367	0.0012
		992.7	16.545	0.00121
		993.2	16.5533	0.00111
		993.7	16.5617	0.00118
		994.2	16.57	0.00129
		994.7	16.5783	0.00109
		995.2	16.5867	0.00109
	H2O	995.7	16.595	0.00126
		996.2	16.6033	0.00131
		996.7	16.6117	0.00134
		997.2	16.62	0.00135
		997.7	16.6283	0.00138
		998.2	16.6367	0.00135
		998.7	16.645	0.00135
		999.2	16.6533	0.00126
		999.7	16.6617	0.00142
		1000.2	16.67	0.00128
		1000.7	16.6783	0.00138
		1001.2	16.6867	0.00121
		1001.7	16.695	0.00202
		1002.2	16.7033	0.00472
		1002.7	16.7117	0.00542
		1003.2	16.72	0.00508
		1003.7	16.7283	0.00461
		1004.2	16.7367	0.00496
		1004.7	16.745	0.00569
		1005.2	16.7533	0.00711
		1005.7	16.7617	0.0084
		1006.2	16.77	0.00964
		1006.7	16.7783	0.01059
		1007.2	16.7867	0.01122
		1007.7	16.795	0.01164
		1008.2	16.8033	0.01191
		1008.7	16.8117	0.01224
		1009.2	16.82	0.0124
		1009.7	16.8283	0.01264
		1010.2	16.8367	0.01275
		1010.7	16.845	0.01273
		1011.2	16.8533	0.01292
		1011.7	16.8617	0.01281
		1012.2	16.87	0.01306
		1012.7	16.8783	0.01313
		1013.2	16.8867	0.01329
		1013.7	16.895	0.01329
		1014.2	16.9033	0.01327
		1014.7	16.9117	0.01325
		1015.2	16.92	0.01349
		1015.7	16.9283	0.01343
		1016.2	16.9367	0.01343
		1016.7	16.945	0.01352
		1017.2	16.9533	0.01345
		1017.7	16.9617	0.01364
		1018.2	16.97	0.01354
		1018.7	16.9783	0.01368
		1019.2	16.9867	0.01363
		1019.7	16.995	0.01368
		1020.2	17.0033	0.01377
		1020.7	17.0117	0.01383
		1021.2	17.02	0.0138
		1021.7	17.0283	0.01377
		1024.7	17.0783	0.01429
		1025.2	17.0867	0.01402
	D2O	1025.7	17.095	0.01394
		1026.2	17.1033	0.01399
		1026.7	17.1117	0.01397
		1027.2	17.12	0.01401
		1027.7	17.1283	0.01412
		1028.2	17.1367	0.01418
		1028.7	17.145	0.01418
		1029.2	17.1533	0.01431
		1029.7	17.1617	0.01435
		1030.2	17.17	0.01444
		1030.7	17.1783	0.01449
		1031.2	17.1867	0.01449
		1031.7	17.195	0.01462
		1032.2	17.2033	0.01468
		1032.7	17.2117	0.01475
		1033.2	17.22	0.01489
		1033.7	17.2283	0.01488
		1034.2	17.2367	0.01505
		1034.7	17.245	0.0153
		1035.2	17.2533	0.01516
		1035.7	17.2617	0.01536
		1036.2	17.27	0.01539
		1036.7	17.2783	0.01544
		1037.2	17.2867	0.01545
		1037.7	17.295	0.01552
		1038.2	17.3033	0.01555
		1038.7	17.3117	0.01564
		1039.2	17.32	0.01559
		1039.7	17.3283	0.01564
		1040.2	17.3367	0.0157
		1040.7	17.345	0.01569
		1041.2	17.3533	0.01555
		1041.7	17.3617	0.01569
		1042.2	17.37	0.0157
		1042.7	17.3783	0.01571
		1043.2	17.3867	0.01575
		1043.7	17.395	0.01584
		1044.2	17.4033	0.01576
		1044.7	17.4117	0.01576
		1045.2	17.42	0.01564
		1045.7	17.4283	0.01564
		1046.2	17.4367	0.01564
		1046.7	17.445	0.01564
		1047.2	17.4533	0.0158
		1047.7	17.4617	0.0158
		1048.2	17.47	0.01587
		1048.7	17.4783	0.01589
		1049.2	17.4867	0.01589
		1049.7	17.495	0.01578
		1050.2	17.5033	0.01585
		1050.7	17.5117	0.01578
		1051.2	17.52	0.01578
		1051.7	17.5283	0.01586
		1052.2	17.5367	0.01589
		1052.7	17.545	0.01605
		1053.2	17.5533	0.01591
		1053.7	17.5617	0.01597
		1054.2	17.57	0.01605
		1054.7	17.5783	0.01594
		1055.2	17.5867	0.01599
		1055.7	17.595	0.01605
		1056.2	17.6033	0.01597
		1056.7	17.6117	0.01609
		1057.2	17.62	0.016
		1057.7	17.6283	0.01595
		1058.2	17.6367	0.01595
		1058.7	17.645	0.01595
		1059.2	17.6533	0.01607
		1059.7	17.6617	0.01613
		1060.2	17.67	0.01625
		1060.7	17.6783	0.01619
		1061.2	17.6867	0.01622
		1061.7	17.695	0.01623
		1062.2	17.7033	0.0162
		1062.7	17.7117	0.01621
		1063.2	17.72	0.0161
	H2O	1063.7	17.7283	0.01612
		1064.2	17.7367	0.01616
		1064.7	17.745	0.01618
		1065.2	17.7533	0.01618
		1065.7	17.7617	0.01618
		1066.2	17.77	0.01638
		1066.7	17.7783	0.01627
		1067.2	17.7867	0.01634
		1067.7	17.795	0.01637
		1068.2	17.8033	0.01641
		1068.7	17.8117	0.01618
		1069.2	17.82	0.01611
		1069.7	17.8283	0.01607
		1070.2	17.8367	0.01613
		1070.7	17.845	0.01606
		1071.2	17.8533	0.01601
		1071.7	17.8617	0.01593
		1072.2	17.87	0.01584
		1072.7	17.8783	0.01569
		1073.2	17.8867	0.01571
		1073.7	17.895	0.01572
		1074.2	17.9033	0.01565
		1074.7	17.9117	0.01555
		1075.2	17.92	0.01559
		1075.7	17.9283	0.01543
		1076.2	17.9367	0.01541
		1076.7	17.945	0.01542
		1077.2	17.9533	0.01534
		1077.7	17.9617	0.01532
		1078.2	17.97	0.01532
		1078.7	17.9783	0.0155
		1079.2	17.9867	0.01547
		1079.7	17.995	0.01545
		1080.2	18.0033	0.01534
		1080.7	18.0117	0.01545
		1081.2	18.02	0.01522
		1081.7	18.0283	0.01547
		1082.2	18.0367	0.01541
		1082.7	18.045	0.0153
		1083.2	18.0533	0.0152
		1083.7	18.0617	0.01532
		1084.2	18.07	0.0152
		1084.7	18.0783	0.0152
		1085.2	18.0867	0.0152
		1085.7	18.095	0.01516
		1086.2	18.1033	0.01516
		1086.7	18.1117	0.01536
		1087.2	18.12	0.0153
		1087.7	18.1283	0.01524
		1088.2	18.1367	0.01524
		1088.7	18.145	0.01524
		1089.2	18.1533	0.01524
		1089.7	18.1617	0.01509
		1090.2	18.17	0.01522
		1090.7	18.1783	0.01529
		1091.2	18.1867	0.01524
		1091.7	18.195	0.01535
		1092.2	18.2033	0.01544
		1092.7	18.2117	0.01542
		1093.2	18.22	0.01535
		1093.7	18.2283	0.01549
		1094.2	18.2367	0.01541
		1094.7	18.245	0.01539
		1095.2	18.2533	0.01532
		1095.7	18.2617	0.01526
		1096.2	18.27	0.01526
		1096.7	18.2783	0.01526
		1097.2	18.2867	0.01531
		1097.7	18.295	0.01535
		1098.2	18.3033	0.01533
		1098.7	18.3117	0.01531
		1099.2	18.32	0.01528
		1099.7	18.3283	0.01533
		1100.2	18.3367	0.01531
		1100.7	18.345	0.0153
		1101.2	18.3533	0.01536
		1101.7	18.3617	0.01526
		1102.2	18.37	0.01526
		1102.7	18.3783	0.01534
		1103.2	18.3867	0.01539
		1103.7	18.395	0.01541
		1104.2	18.4033	0.01532
		1104.7	18.4117	0.0154
		1105.2	18.42	0.01526
		1105.7	18.4283	0.01534
		1106.2	18.4367	0.0153
		1106.7	18.445	0.0153
		1107.2	18.4533	0.01533
		1107.7	18.4617	0.01537
		1108.2	18.47	0.01537
		1108.7	18.4783	0.01539
		1109.2	18.4867	0.01542
		1109.7	18.495	0.0153
		1110.2	18.5033	0.01535
		1110.7	18.5117	0.01534
		1111.2	18.52	0.01535
		1111.7	18.5283	0.01546
		1112.2	18.5367	0.01551
		1112.7	18.545	0.01545
		1113.2	18.5533	0.01543
		1113.7	18.5617	0.01547
		1114.2	18.57	0.01554
		1114.7	18.5783	0.01543
		1115.2	18.5867	0.01543
		1115.7	18.595	0.01543
		1116.2	18.6033	0.01542
		1116.7	18.6117	0.0154
		1117.2	18.62	0.01539
		1117.7	18.6283	0.01537
		1118.2	18.6367	0.01532
		1118.7	18.645	0.0153
		1119.2	18.6533	0.01533
		1119.7	18.6617	0.01533
		1120.2	18.67	0.01534
		1120.7	18.6783	0.01534
		1121.2	18.6867	0.01532
		1121.7	18.695	0.0153
		1122.2	18.7033	0.01537
		1122.7	18.7117	0.0154
		1123.2	18.72	0.01543
		1123.7	18.7283	0.01545
		1124.2	18.7367	0.01546
		1124.7	18.745	0.01543
		1125.2	18.7533	0.01557
		1125.7	18.7617	0.01549
		1126.2	18.77	0.01557
		1126.7	18.7783	0.01543
		1127.2	18.7867	0.01543
		1127.7	18.795	0.01543
		1128.2	18.8033	0.01543
		1128.7	18.8117	0.01554
		1129.2	18.82	0.01551
		1129.7	18.8283	0.01563
		1130.2	18.8367	0.01566
		1130.7	18.845	0.01564
		1131.2	18.8533	0.01559
		1131.7	18.8617	0.01559
		1132.2	18.87	0.01559
		1132.7	18.8783	0.01567
		1133.2	18.8867	0.01564
		1133.7	18.895	0.0157
		1134.2	18.9033	0.01559
		1134.7	18.9117	0.01559
		1135.2	18.92	0.01561
		1135.7	18.9283	0.01564
		1136.2	18.9367	0.01549
		1136.7	18.945	0.01557
		1137.2	18.9533	0.01559
		1137.7	18.9617	0.01559
		1138.2	18.97	0.01553
		1138.7	18.9783	0.01559
		1139.2	18.9867	0.01559
		1139.7	18.995	0.01561
		1140.2	19.0033	0.01577
		1140.7	19.0117	0.01579
		1141.2	19.02	0.01578
		1141.7	19.0283	0.01591
		1142.2	19.0367	0.01578
		1142.7	19.045	0.01585
		1143.2	19.0533	0.01588
		1143.7	19.0617	0.01589
		1144.2	19.07	0.01586
		1144.7	19.0783	0.01587
		1145.2	19.0867	0.01586
		1145.7	19.095	0.01586
		1146.2	19.1033	0.01589
		1146.7	19.1117	0.016
		1147.2	19.12	0.01592
		1147.7	19.1283	0.01597
		1148.2	19.1367	0.01592
		1148.7	19.145	0.01596
		1149.2	19.1533	0.01589
		1149.7	19.1617	0.01593
		1150.2	19.17	0.01579
		1150.7	19.1783	0.01594
		1151.2	19.1867	0.01586
		1151.7	19.195	0.01586
		1152.2	19.2033	0.01587
		1152.7	19.2117	0.01589
		1153.2	19.22	0.01593
		1153.7	19.2283	0.01593
		1154.2	19.2367	0.01594
		1154.7	19.245	0.01605
		1155.2	19.2533	0.01601
		1155.7	19.2617	0.01594
		1156.2	19.27	0.01601
		1156.7	19.2783	0.01609
		1157.2	19.2867	0.01603
		1157.7	19.295	0.01604
		1158.2	19.3033	0.01603
		1158.7	19.3117	0.01599
		1159.2	19.32	0.01607
		1159.7	19.3283	0.01603
		1160.2	19.3367	0.01599
		1160.7	19.345	0.01605
		1161.2	19.3533	0.01606
		1161.7	19.3617	0.01608
		1162.2	19.37	0.01607
		1162.7	19.3783	0.01611
		1163.2	19.3867	0.01611
		1163.7	19.395	0.01611
		1164.2	19.4033	0.01626
		1164.7	19.4117	0.01629
		1165.2	19.42	0.0163
		1165.7	19.4283	0.0163
		1166.2	19.4367	0.01622
		1166.7	19.445	0.0163
		1167.2	19.4533	0.0163
		1167.7	19.4617	0.0163
		1168.2	19.47	0.01616
		1168.7	19.4783	0.01622
		1169.2	19.4867	0.01624
		1169.7	19.495	0.01624
		1170.2	19.5033	0.01634
		1170.7	19.5117	0.01632
		1171.2	19.52	0.01638
		1171.7	19.5283	0.01643
		1172.2	19.5367	0.01643
		1172.7	19.545	0.01643
		1173.2	19.5533	0.01645
		1173.7	19.5617	0.01648
		1174.2	19.57	0.01649
		1174.7	19.5783	0.01643
		1175.2	19.5867	0.01651
		1175.7	19.595	0.01648
		1176.2	19.6033	0.01654
		1176.7	19.6117	0.01661
		1177.2	19.62	0.01659
		1177.7	19.6283	0.01661
		1178.2	19.6367	0.01676
		1178.7	19.645	0.01669
		1179.2	19.6533	0.01665
		1179.7	19.6617	0.01683
		1180.2	19.67	0.01684
		1180.7	19.6783	0.01684
		1181.2	19.6867	0.01692
		1181.7	19.695	0.01683
		1182.2	19.7033	0.01686
		1182.7	19.7117	0.01685
		1183.2	19.72	0.01692
		1183.7	19.7283	0.01677
		1184.2	19.7367	0.0168
		1184.7	19.745	0.0168
		1185.2	19.7533	0.0168
		1185.7	19.7617	0.01678
		1186.2	19.77	0.01692
		1186.7	19.7783	0.01705
		1187.2	19.7867	0.01706
		1187.7	19.795	0.01713
		1188.2	19.8033	0.01717
		1188.7	19.8117	0.0169
		1189.2	19.82	0.01701
		1189.7	19.8283	0.01704
		1190.2	19.8367	0.01708
		1190.7	19.845	0.01709
		1191.2	19.8533	0.0171
		1191.7	19.8617	0.01714
		1192.2	19.87	0.01707
		1192.7	19.8783	0.01717
		1193.2	19.8867	0.01719
		1193.7	19.895	0.01724
		1194.2	19.9033	0.01728
		1194.7	19.9117	0.01728
		1195.2	19.92	0.01714
		1195.7	19.9283	0.01725
		1196.2	19.9367	0.0172
		1196.7	19.945	0.01714
		1197.2	19.9533	0.01713
		1197.7	19.9617	0.01709
		1198.2	19.97	0.01709
		1198.7	19.9783	0.01709
		1199.2	19.9867	0.01707
		1199.7	19.995	0.01701
		1200.2	20.0033	0.01704
		1200.7	20.0117	0.01699
		1201.2	20.02	0.01694
		1201.7	20.0283	0.01697
		1202.2	20.0367	0.01692
		1202.7	20.045	0.017
		1203.2	20.0533	0.01697
		1203.7	20.0617	0.01706
		1204.2	20.07	0.01715
		1204.7	20.0783	0.01716
		1205.2	20.0867	0.01707
		1205.7	20.095	0.01701
		1206.2	20.1033	0.01695
		1206.7	20.1117	0.01697
		1207.2	20.12	0.01697
		1207.7	20.1283	0.01711
		1208.2	20.1367	0.01703
		1208.7	20.145	0.01712
		1209.2	20.1533	0.01713
		1209.7	20.1617	0.01718
		1210.2	20.17	0.01704
		1210.7	20.1783	0.01722
		1211.2	20.1867	0.01699
		1211.7	20.195	0.01717
		1212.2	20.2033	0.01698
		1212.7	20.2117	0.01696
		1213.2	20.22	0.01705
		1213.7	20.2283	0.01697
		1214.2	20.2367	0.01704
		1214.7	20.245	0.0172
		1215.2	20.2533	0.01713
		1215.7	20.2617	0.01717
		1216.2	20.27	0.01724
		1216.7	20.2783	0.01719
		1217.2	20.2867	0.01727
		1217.7	20.295	0.01728
		1218.2	20.3033	0.01728
		1218.7	20.3117	0.01722
		1219.2	20.32	0.01721
		1219.7	20.3283	0.01718
		1220.2	20.3367	0.01707
		1220.7	20.345	0.01699
		1221.2	20.3533	0.01704
		1221.7	20.3617	0.01703
		1222.2	20.37	0.01696
		1222.7	20.3783	0.01692
		1223.2	20.3867	0.01713
		1223.7	20.395	0.01712
		1224.2	20.4033	0.01707
		1224.7	20.4117	0.01717
		1225.2	20.42	0.01713
		1225.7	20.4283	0.01704
		1226.2	20.4367	0.01705
		1226.7	20.445	0.01719
		1227.2	20.4533	0.01707
		1227.7	20.4617	0.01736
		1228.2	20.47	0.01711
		1228.7	20.4783	0.01716
		1229.2	20.4867	0.01709
		1229.7	20.495	0.01713
		1230.2	20.5033	0.01707
		1230.7	20.5117	0.01712
		1231.2	20.52	0.0171
		1231.7	20.5283	0.01712
		1232.2	20.5367	0.01718
		1232.7	20.545	0.01709
		1233.2	20.5533	0.01715
		1233.7	20.5617	0.01713
		1234.2	20.57	0.01707
		1234.7	20.5783	0.01714
		1235.2	20.5867	0.01715
		1235.7	20.595	0.01715
		1236.2	20.6033	0.01736
		1236.7	20.6117	0.01736
		1237.2	20.62	0.01719
		1237.7	20.6283	0.01725
		1238.2	20.6367	0.01726
		1238.7	20.645	0.01709
		1239.2	20.6533	0.01716
		1239.7	20.6617	0.01707
		1240.2	20.67	0.01714
		1240.7	20.6783	0.01695
		1241.2	20.6867	0.01729
		1241.7	20.695	0.01695
		1242.2	20.7033	0.01705
		1242.7	20.7117	0.01709
		1243.2	20.72	0.01722
		1243.7	20.7283	0.01709
		1244.2	20.7367	0.0171
		1244.7	20.745	0.0171
		1245.2	20.7533	0.0173
		1245.7	20.7617	0.01715
		1246.2	20.77	0.01715
		1246.7	20.7783	0.01711
		1247.2	20.7867	0.0173
		1247.7	20.795	0.01723
		1248.2	20.8033	0.01722
		1248.7	20.8117	0.01707
		1249.2	20.82	0.01711
		1249.7	20.8283	0.01715
		1250.2	20.8367	0.01717
		1250.7	20.845	0.01713
		1251.2	20.8533	0.01718
		1251.7	20.8617	0.01738
		1252.2	20.87	0.01734
		1252.7	20.8783	0.01726
		1253.2	20.8867	0.01722
		1253.7	20.895	0.01754
		1254.2	20.9033	0.0172
		1254.7	20.9117	0.01741
		1255.2	20.92	0.01722
		1255.7	20.9283	0.01722
		1256.2	20.9367	0.0173
		1256.7	20.945	0.01747
		1257.2	20.9533	0.01724
		1257.7	20.9617	0.01733
		1258.2	20.97	0.01741
		1258.7	20.9783	0.01735
		1259.2	20.9867	0.01721
		1259.7	20.995	0.01722
		1260.2	21.0033	0.01742
		1260.7	21.0117	0.01742
		1261.2	21.02	0.01746
		1261.7	21.0283	0.01746
		1262.2	21.0367	0.01728
		1262.7	21.045	0.01734
		1263.2	21.0533	0.01711
		1263.7	21.0617	0.0172
		1264.2	21.07	0.01711
		1264.7	21.0783	0.01705
		1265.2	21.0867	0.01692
		1265.7	21.095	0.01697
		1266.2	21.1033	0.01704
		1266.7	21.1117	0.01698
		1267.2	21.12	0.01705
		1267.7	21.1283	0.01697
		1268.2	21.1367	0.01697
		1268.7	21.145	0.01722
		1269.2	21.1533	0.01713
		1269.7	21.1617	0.01726
		1270.2	21.17	0.01726
		1270.7	21.1783	0.01737
		1271.2	21.1867	0.01738
		1271.7	21.195	0.0173
		1272.2	21.2033	0.01724
		1272.7	21.2117	0.01738
		1273.2	21.22	0.01738
		1273.7	21.2283	0.01744
		1274.2	21.2367	0.01749
		1274.7	21.245	0.01749
		1275.2	21.2533	0.01749
		1275.7	21.2617	0.0175
		1276.2	21.27	0.01744
		1276.7	21.2783	0.01749
		1277.2	21.2867	0.01746
		1277.7	21.295	0.0175
		1278.2	21.3033	0.01734
		1278.7	21.3117	0.01734
		1279.2	21.32	0.01726
		1279.7	21.3283	0.0174
		1280.2	21.3367	0.01749
		1280.7	21.345	0.01744
		1281.2	21.3533	0.01746
		1281.7	21.3617	0.01746
		1282.2	21.37	0.01744
		1282.7	21.3783	0.01737
		1283.2	21.3867	0.01736
		1283.7	21.395	0.01739
		1284.2	21.4033	0.01738
		1284.7	21.4117	0.01741
		1285.2	21.42	0.01738
		1285.7	21.4283	0.01749
		1286.2	21.4367	0.01746
		1286.7	21.445	0.01753
		1287.2	21.4533	0.01742
		1287.7	21.4617	0.01753
		1288.2	21.47	0.01741
		1288.7	21.4783	0.01738
		1289.2	21.4867	0.01742
		1289.7	21.495	0.01735
		1290.2	21.5033	0.0175
		1290.7	21.5117	0.01751
		1291.2	21.52	0.01744
		1291.7	21.5283	0.01751
		1292.2	21.5367	0.01755
		1292.7	21.545	0.01732
		1293.2	21.5533	0.0175
		1293.7	21.5617	0.01759
		1294.2	21.57	0.01759
		1294.7	21.5783	0.01764
		1295.2	21.5867	0.01777
	D2O	1295.7	21.595	0.01776
		1296.2	21.6033	0.01761
		1296.7	21.6117	0.01764
		1297.2	21.62	0.01755
		1297.7	21.6283	0.01767
		1298.2	21.6367	0.01767
		1298.7	21.645	0.01781
		1299.2	21.6533	0.0178
		1299.7	21.6617	0.01782
		1300.2	21.67	0.0178
		1300.7	21.6783	0.01771
		1301.2	21.6867	0.01798
		1301.7	21.695	0.01811
		1302.2	21.7033	0.01812
		1302.7	21.7117	0.01834
		1303.2	21.72	0.01836
		1303.7	21.7283	0.0185
		1304.2	21.7367	0.01858
		1304.7	21.745	0.01865
		1305.2	21.7533	0.01875
		1305.7	21.7617	0.01877
		1306.2	21.77	0.01888
		1306.7	21.7783	0.01906
		1307.2	21.7867	0.01895
		1307.7	21.795	0.01886
		1308.2	21.8033	0.01918
		1308.7	21.8117	0.01904
		1309.2	21.82	0.01912
		1309.7	21.8283	0.01915
		1310.2	21.8367	0.01917
		1310.7	21.845	0.01918
		1311.2	21.8533	0.01925
		1311.7	21.8617	0.01931
		1312.2	21.87	0.01934
		1312.7	21.8783	0.01943
		1313.2	21.8867	0.0195
		1313.7	21.895	0.01951
		1314.2	21.9033	0.01954
		1314.7	21.9117	0.01971
		1315.2	21.92	0.01962
		1315.7	21.9283	0.01973
		1316.2	21.9367	0.01975
		1316.7	21.945	0.01971
		1317.2	21.9533	0.01983
		1317.7	21.9617	0.01976
		1318.2	21.97	0.01982
		1318.7	21.9783	0.0198
		1319.2	21.9867	0.01983
		1319.7	21.995	0.01975
		1320.2	22.0033	0.01981
		1320.7	22.0117	0.01983
		1321.2	22.02	0.01995
		1321.7	22.0283	0.01998
		1322.2	22.0367	0.02003
		1322.7	22.045	0.02007
		1323.2	22.0533	0.01996
		1323.7	22.0617	0.02007
		1324.2	22.07	0.02021
		1324.7	22.0783	0.02015
		1325.2	22.0867	0.02021
		1325.7	22.095	0.02018
		1326.2	22.1033	0.02026
		1326.7	22.1117	0.02015
		1327.2	22.12	0.02023
		1327.7	22.1283	0.02026
		1328.2	22.1367	0.02027
		1328.7	22.145	0.02027
		1329.2	22.1533	0.02026
		1329.7	22.1617	0.0202
		1330.2	22.17	0.02023
		1330.7	22.1783	0.02027
		1331.2	22.1867	0.02019
		1331.7	22.195	0.02015
		1332.2	22.2033	0.0202
		1332.7	22.2117	0.02015
		1333.2	22.22	0.02032
		1333.7	22.2283	0.02031
		1334.2	22.2367	0.02032
		1334.7	22.245	0.02037
		1335.2	22.2533	0.02037
		1335.7	22.2617	0.02031
		1336.2	22.27	0.02037
		1336.7	22.2783	0.02052
		1337.2	22.2867	0.02031
		1337.7	22.295	0.02046
		1338.2	22.3033	0.02052
		1338.7	22.3117	0.02053
		1339.2	22.32	0.02042
		1339.7	22.3283	0.02038
		1340.2	22.3367	0.02031
		1340.7	22.345	0.02029
		1341.2	22.3533	0.02048
		1341.7	22.3617	0.02052
		1342.2	22.37	0.0204
		1342.7	22.3783	0.02045
		1343.2	22.3867	0.02035
		1343.7	22.395	0.02052
		1344.2	22.4033	0.02052
		1344.7	22.4117	0.02052
		1345.2	22.42	0.02044
		1345.7	22.4283	0.02062
		1346.2	22.4367	0.02053
		1346.7	22.445	0.02066
		1347.2	22.4533	0.02068
		1347.7	22.4617	0.02044
		1348.2	22.47	0.02046
		1348.7	22.4783	0.02062
		1349.2	22.4867	0.02043
		1349.7	22.495	0.02039
		1350.2	22.5033	0.02047
		1350.7	22.5117	0.02052
		1351.2	22.52	0.02058
		1351.7	22.5283	0.02044
		1352.2	22.5367	0.02044
		1352.7	22.545	0.02038
		1353.2	22.5533	0.0206
		1353.7	22.5617	0.02055
		1354.2	22.57	0.02067
		1354.7	22.5783	0.02074
		1355.2	22.5867	0.02054
		1355.7	22.595	0.02043
		1356.2	22.6033	0.02071
		1356.7	22.6117	0.02049
		1357.2	22.62	0.02054
		1357.7	22.6283	0.02071
		1358.2	22.6367	0.02058
	H2O	1358.7	22.645	0.02046
		1359.2	22.6533	0.02054
		1359.7	22.6617	0.02047
		1360.2	22.67	0.02042
		1360.7	22.6783	0.02042
		1361.2	22.6867	0.02042
		1361.7	22.695	0.02039
		1362.2	22.7033	0.02031
		1362.7	22.7117	0.02021
		1363.2	22.72	0.02021
		1363.7	22.7283	0.02015
		1364.2	22.7367	0.02012
		1364.7	22.745	0.0201
		1365.2	22.7533	0.02001
		1365.7	22.7617	0.01981
		1366.2	22.77	0.01993
		1366.7	22.7783	0.01963
		1367.2	22.7867	0.01956
		1367.7	22.795	0.01975
		1368.2	22.8033	0.01947
		1368.7	22.8117	0.01955
		1369.2	22.82	0.01951
		1369.7	22.8283	0.01954
		1370.2	22.8367	0.01941
		1370.7	22.845	0.01954
		1371.2	22.8533	0.0194
		1371.7	22.8617	0.0193
		1372.2	22.87	0.01921
		1372.7	22.8783	0.01934
		1373.2	22.8867	0.01911
		1373.7	22.895	0.01917
		1374.2	22.9033	0.01921
		1374.7	22.9117	0.01921
		1375.2	22.92	0.0193
		1375.7	22.9283	0.01911
		1376.2	22.9367	0.01914
		1376.7	22.945	0.01912
		1377.2	22.9533	0.01911
		1377.7	22.9617	0.01917
		1378.2	22.97	0.01925
		1378.7	22.9783	0.01918
		1379.2	22.9867	0.01921
		1379.7	22.995	0.01914
		1380.2	23.0033	0.01904
		1380.7	23.0117	0.01904
		1381.2	23.02	0.019
		1381.7	23.0283	0.01906
		1382.2	23.0367	0.01892
		1382.7	23.045	0.01892
		1383.2	23.0533	0.0191
		1383.7	23.0617	0.01896
		1384.2	23.07	0.01896
		1384.7	23.0783	0.01895
		1385.2	23.0867	0.01892
		1385.7	23.095	0.01892
		1386.2	23.1033	0.01892
		1386.7	23.1117	0.01892
		1387.2	23.12	0.01884
		1387.7	23.1283	0.0187
		1388.2	23.1367	0.01889
		1388.7	23.145	0.0189
		1389.2	23.1533	0.019
		1389.7	23.1617	0.01891
		1390.2	23.17	0.01886
		1390.7	23.1783	0.01886
		1391.2	23.1867	0.01885
		1391.7	23.195	0.01892
		1392.2	23.2033	0.01891
		1392.7	23.2117	0.01891
		1393.2	23.22	0.01892
		1393.7	23.2283	0.01896
		1394.2	23.2367	0.01885
		1394.7	23.245	0.01887
		1395.2	23.2533	0.01896
		1395.7	23.2617	0.01899
		1396.2	23.27	0.01877
		1396.7	23.2783	0.01888
		1397.2	23.2867	0.01892
		1397.7	23.295	0.01873
		1398.2	23.3033	0.01873
		1398.7	23.3117	0.01872
		1399.2	23.32	0.01871
		1399.7	23.3283	0.0188
		1400.2	23.3367	0.01884
		1400.7	23.345	0.01879
		1401.2	23.3533	0.01861
		1401.7	23.3617	0.01871
		1402.2	23.37	0.01862
		1402.7	23.3783	0.01875
		1403.2	23.3867	0.01876
		1403.7	23.395	0.01892
		1404.2	23.4033	0.01861
		1404.7	23.4117	0.0189
		1405.2	23.42	0.01879
		1405.7	23.4283	0.01889
		1406.2	23.4367	0.01869
		1406.7	23.445	0.01869
		1407.2	23.4533	0.01878
		1407.7	23.4617	0.01877
		1408.2	23.47	0.01885
		1408.7	23.4783	0.01884
		1409.2	23.4867	0.01895
		1409.7	23.495	0.01878
		1410.2	23.5033	0.01892
		1410.7	23.5117	0.01881
		1411.2	23.52	0.01898
		1411.7	23.5283	0.0189
		1412.2	23.5367	0.01895
		1412.7	23.545	0.01879
		1413.2	23.5533	0.01894
		1413.7	23.5617	0.01899
		1414.2	23.57	0.01909
		1414.7	23.5783	0.019
		1415.2	23.5867	0.01913
		1415.7	23.595	0.01901
		1416.2	23.6033	0.01913
		1416.7	23.6117	0.01904
		1417.2	23.62	0.01902
		1417.7	23.6283	0.01898
		1418.2	23.6367	0.01913
		1418.7	23.645	0.01882
		1419.2	23.6533	0.01897
		1419.7	23.6617	0.01901
		1420.2	23.67	0.01904
		1420.7	23.6783	0.01909
		1421.2	23.6867	0.01906
		1421.7	23.695	0.01913
		1422.2	23.7033	0.01916
		1422.7	23.7117	0.01911
		1423.2	23.72	0.01917
		1423.7	23.7283	0.01934
		1424.2	23.7367	0.0192
		1424.7	23.745	0.01925
		1425.2	23.7533	0.01921
		1425.7	23.7617	0.01918
		1426.2	23.77	0.01919
		1426.7	23.7783	0.01929
		1427.2	23.7867	0.01929
		1427.7	23.795	0.01919
		1428.2	23.8033	0.01904
		1428.7	23.8117	0.01914
		1429.2	23.82	0.01921
		1429.7	23.8283	0.01925
		1430.2	23.8367	0.01933
		1430.7	23.845	0.01933
		1431.2	23.8533	0.01922
		1431.7	23.8617	0.01926
		1432.2	23.87	0.01944
		1432.7	23.8783	0.01917
		1433.2	23.8867	0.01931
		1433.7	23.895	0.01939
		1434.2	23.9033	0.01945
		1434.7	23.9117	0.01943
		1435.2	23.92	0.01933
		1435.7	23.9283	0.01932
		1436.2	23.9367	0.01921
		1436.7	23.945	0.01939
		1437.2	23.9533	0.0196
		1437.7	23.9617	0.01963
		1438.2	23.97	0.01967
		1438.7	23.9783	0.01967
		1439.2	23.9867	0.0194
		1439.7	23.995	0.01958
		1440.2	24.0033	0.01967
		1440.7	24.0117	0.01956
		1441.2	24.02	0.01974
		1441.7	24.0283	0.01993
		1442.2	24.0367	0.0198
		1442.7	24.045	0.01983
		1443.2	24.0533	0.01972
		1443.7	24.0617	0.01975
		1444.2	24.07	0.01975
		1444.7	24.0783	0.01968
		1445.2	24.0867	0.01965
		1445.7	24.095	0.01967
		1446.2	24.1033	0.01971
		1446.7	24.1117	0.01982
		1447.2	24.12	0.0199
		1447.7	24.1283	0.01975
		1448.2	24.1367	0.01988
		1448.7	24.145	0.0199
		1449.2	24.1533	0.01976
		1449.7	24.1617	0.01988
		1450.2	24.17	0.01997
		1450.7	24.1783	0.01965
		1451.2	24.1867	0.01988
		1451.7	24.195	0.01965
		1452.2	24.2033	0.01981
		1452.7	24.2117	0.01975
		1453.2	24.22	0.01968
		1453.7	24.2283	0.01975
		1454.2	24.2367	0.01983
		1454.7	24.245	0.01953
		1455.2	24.2533	0.01979
		1455.7	24.2617	0.01963
		1456.2	24.27	0.01977
		1456.7	24.2783	0.01983
		1457.2	24.2867	0.01973
		1457.7	24.295	0.01993
		1458.2	24.3033	0.01971
		1458.7	24.3117	0.01977
		1459.2	24.32	0.01985
		1459.7	24.3283	0.01971
		1460.2	24.3367	0.01999
		1460.7	24.345	0.01989
		1461.2	24.3533	0.01987
		1461.7	24.3617	0.02
		1462.2	24.37	0.02002
		1462.7	24.3783	0.02017
		1463.2	24.3867	0.02017
		1463.7	24.395	0.02017
		1464.2	24.4033	0.02008
		1464.7	24.4117	0.02002
		1465.2	24.42	0.01998
		1465.7	24.4283	0.02006
		1466.2	24.4367	0.01999
		1466.7	24.445	0.01954
		1467.2	24.4533	0.02023
		1467.7	24.4617	0.01987
		1468.2	24.47	0.01985
		1468.7	24.4783	0.02004
		1469.2	24.4867	0.0201
		1469.7	24.495	0.01991
		1470.2	24.5033	0.02002
		1470.7	24.5117	0.01994
		1471.2	24.52	0.02002
		1471.7	24.5283	0.01992
		1472.2	24.5367	0.0199
		1472.7	24.545	0.01988
		1473.2	24.5533	0.01983
		1473.7	24.5617	0.0199
		1474.2	24.57	0.01989
		1474.7	24.5783	0.01968
		1475.2	24.5867	0.01968
		1475.7	24.595	0.01979
		1476.2	24.6033	0.01973
		1476.7	24.6117	0.01979
		1477.2	24.62	0.01981
		1477.7	24.6283	0.01983
		1478.2	24.6367	0.01964
		1478.7	24.645	0.0197
		1479.2	24.6533	0.0198
		1479.7	24.6617	0.01971
		1480.2	24.67	0.01967
		1480.7	24.6783	0.0198
		1481.2	24.6867	0.01961
		1481.7	24.695	0.01968
		1482.2	24.7033	0.01944
		1482.7	24.7117	0.01949
		1483.2	24.72	0.01974
		1483.7	24.7283	0.01958
		1484.2	24.7367	0.01963
		1484.7	24.745	0.01962
		1485.2	24.7533	0.01932
		1485.7	24.7617	0.0195
		1486.2	24.77	0.01955
		1486.7	24.7783	0.01961
		1487.2	24.7867	0.01951
		1487.7	24.795	0.01947
		1488.2	24.8033	0.01944
		1488.7	24.8117	0.01953
		1489.2	24.82	0.01948
		1489.7	24.8283	0.01938
		1490.2	24.8367	0.01936
		1490.7	24.845	0.01961
		1491.2	24.8533	0.01961
		1491.7	24.8617	0.01948
		1492.2	24.87	0.01949
		1492.7	24.8783	0.01972
		1493.2	24.8867	0.01951
		1493.7	24.895	0.01946
		1494.2	24.9033	0.01946
		1494.7	24.9117	0.01953
		1495.2	24.92	0.01975
		1495.7	24.9283	0.01993
		1496.2	24.9367	0.01996
		1496.7	24.945	0.0199
		1497.2	24.9533	0.01975
		1497.7	24.9617	0.01971
		1498.2	24.97	0.01963
		1498.7	24.9783	0.01967
		1499.2	24.9867	0.01983
		1499.7	24.995	0.01983
		1500.2	25.0033	0.01966
		1500.7	25.0117	0.01954
		1501.2	25.02	0.01951
		1501.7	25.0283	0.01936
		1502.2	25.0367	0.01963
		1502.7	25.045	0.01975
		1503.2	25.0533	0.01976
		1503.7	25.0617	0.02015
		1504.2	25.07	0.01977
		1504.7	25.0783	0.02002
		1505.2	25.0867	0.02002
		1505.7	25.095	0.01986
		1506.2	25.1033	0.01969
		1506.7	25.1117	0.01988
		1507.2	25.12	0.0198
		1507.7	25.1283	0.01984
		1508.2	25.1367	0.01987
		1508.7	25.145	0.01978
		1509.2	25.1533	0.01966
		1509.7	25.1617	0.01967
		1510.2	25.17	0.01946
		1510.7	25.1783	0.01975
		1511.2	25.1867	0.02012
		1511.7	25.195	0.02018
		1512.2	25.2033	0.02066
		1512.7	25.2117	0.02062
		1513.2	25.22	0.02045
		1513.7	25.2283	0.02038
		1514.2	25.2367	0.02046
		1514.7	25.245	0.02027
		1515.2	25.2533	0.02012
		1515.7	25.2617	0.0202
		1516.2	25.27	0.02018
		1516.7	25.2783	0.02015
		1517.2	25.2867	0.02017
		1517.7	25.295	0.02007
		1518.2	25.3033	0.02013
		1518.7	25.3117	0.02015
		1519.2	25.32	0.02023
		1519.7	25.3283	0.0202
		1520.2	25.3367	0.02016
		1520.7	25.345	0.02012
		1521.2	25.3533	0.02019
		1521.7	25.3617	0.02002
		1522.2	25.37	0.02012
		1522.7	25.3783	0.02015
		1523.2	25.3867	0.01999
		1523.7	25.395	0.02005
		1524.2	25.4033	0.02015
		1524.7	25.4117	0.02024
		1525.2	25.42	0.0202
		1525.7	25.4283	0.02031
		1526.2	25.4367	0.0202
		1526.7	25.445	0.02031
		1527.2	25.4533	0.02013
		1527.7	25.4617	0.02029
		1528.2	25.47	0.02034
		1528.7	25.4783	0.0202
		1529.2	25.4867	0.02029
		1529.7	25.495	0.02003
		1530.2	25.5033	0.02017
		1530.7	25.5117	0.02006
		1531.2	25.52	0.02005
		1531.7	25.5283	0.02003
		1532.2	25.5367	0.02
		1532.7	25.545	0.01996
		1533.2	25.5533	0.02012
		1533.7	25.5617	0.02005
		1534.2	25.57	0.0201
		1534.7	25.5783	0.02019
		1535.2	25.5867	0.01996
		1535.7	25.595	0.01998
		1536.2	25.6033	0.0199
		1536.7	25.6117	0.02
		1537.2	25.62	0.02012
		1537.7	25.6283	0.02012
		1538.2	25.6367	0.02005
		1538.7	25.645	0.02016
		1539.2	25.6533	0.01983
		1539.7	25.6617	0.02012
		1540.2	25.67	0.02002
		1540.7	25.6783	0.02008
		1541.2	25.6867	0.02005
		1541.7	25.695	0.01988
		1542.2	25.7033	0.01998
		1542.7	25.7117	0.01995
		1543.2	25.72	0.01996
		1543.7	25.7283	0.02005
		1544.2	25.7367	0.02017
		1544.7	25.745	0.02025
		1545.2	25.7533	0.02025
		1545.7	25.7617	0.02012
		1546.2	25.77	0.02016
		1546.7	25.7783	0.02002
		1547.2	25.7867	0.02003
		1547.7	25.795	0.02002
		1548.2	25.8033	0.02012
		1548.7	25.8117	0.01998
		1549.2	25.82	0.01998
		1549.7	25.8283	0.01998
		1550.2	25.8367	0.01998
		1550.7	25.845	0.01996
		1551.2	25.8533	0.02003
		1551.7	25.8617	0.02
		1552.2	25.87	0.02008
		1552.7	25.8783	0.02019
		1553.2	25.8867	0.02019
		1553.7	25.895	0.02019
		1554.2	25.9033	0.02019
		1554.7	25.9117	0.02019
		1555.2	25.92	0.02035
		1555.7	25.9283	0.02035
		1556.2	25.9367	0.02037
		1556.7	25.945	0.02047
		1557.2	25.9533	0.02036
		1557.7	25.9617	0.0203
		1558.2	25.97	0.02029
		1558.7	25.9783	0.02035
		1559.2	25.9867	0.02035
		1559.7	25.995	0.02037
		1560.2	26.0033	0.02033
		1560.7	26.0117	0.02046
		1561.2	26.02	0.02053
		1561.7	26.0283	0.02054
		1562.2	26.0367	0.02055
		1562.7	26.045	0.02058
		1563.2	26.0533	0.02058
		1563.7	26.0617	0.02058
		1564.2	26.07	0.02058
		1564.7	26.0783	0.0206
		1565.2	26.0867	0.02064
		1565.7	26.095	0.02052
		1566.2	26.1033	0.0206
		1566.7	26.1117	0.02064
		1567.2	26.12	0.02071
		1567.7	26.1283	0.0206
		1568.2	26.1367	0.02056
		1568.7	26.145	0.02053
		1569.2	26.1533	0.02049
		1569.7	26.1617	0.02071
		1570.2	26.17	0.02059
		1570.7	26.1783	0.02071
		1571.2	26.1867	0.02067
		1571.7	26.195	0.02076
		1572.2	26.2033	0.02086
		1572.7	26.2117	0.02083
		1573.2	26.22	0.02091
		1573.7	26.2283	0.02084
		1574.2	26.2367	0.02093
		1574.7	26.245	0.021
		1575.2	26.2533	0.02094
		1575.7	26.2617	0.021
		1576.2	26.27	0.02101
		1576.7	26.2783	0.02115
		1577.2	26.2867	0.02103
		1577.7	26.295	0.02112
		1578.2	26.3033	0.02112
		1578.7	26.3117	0.02108
		1579.2	26.32	0.021
		1579.7	26.3283	0.02108
		1580.2	26.3367	0.02102
		1580.7	26.345	0.02108
		1581.2	26.3533	0.02109
		1581.7	26.3617	0.02101
		1582.2	26.37	0.02105
		1582.7	26.3783	0.02105
		1583.2	26.3867	0.02108
		1583.7	26.395	0.02116
		1584.2	26.4033	0.02116
		1584.7	26.4117	0.02119
		1585.2	26.42	0.02121
		1585.7	26.4283	0.02129
		1586.2	26.4367	0.02127
		1586.7	26.445	0.02129
		1587.2	26.4533	0.02123
		1587.7	26.4617	0.02133
		1588.2	26.47	0.02118
		1588.7	26.4783	0.02133
		1589.2	26.4867	0.02133
		1589.7	26.495	0.02133
		1590.2	26.5033	0.02135
		1590.7	26.5117	0.02145
		1591.2	26.52	0.02138
		1591.7	26.5283	0.02149
		1592.2	26.5367	0.0215
		1592.7	26.545	0.02153
		1593.2	26.5533	0.02153
		1593.7	26.5617	0.0216
		1594.2	26.57	0.0216
		1594.7	26.5783	0.0216
		1595.2	26.5867	0.02154
		1595.7	26.595	0.02162
		1596.2	26.6033	0.02154
		1596.7	26.6117	0.02154
		1597.2	26.62	0.02138
		1597.7	26.6283	0.02143
		1598.2	26.6367	0.0215
		1598.7	26.645	0.0215
		1599.2	26.6533	0.0215
		1599.7	26.6617	0.02143
		1600.2	26.67	0.02153
		1600.7	26.6783	0.02135
		1601.2	26.6867	0.02144
		1601.7	26.695	0.02148
		1602.2	26.7033	0.02138
		1602.7	26.7117	0.02137
		1603.2	26.72	0.02145
		1603.7	26.7283	0.02151
		1604.2	26.7367	0.02139
		1604.7	26.745	0.0215
		1605.2	26.7533	0.02141
		1605.7	26.7617	0.02145
		1606.2	26.77	0.02147
		1606.7	26.7783	0.0215
		1607.2	26.7867	0.0215
		1607.7	26.795	0.02153
		1608.2	26.8033	0.0215
		1608.7	26.8117	0.02154
		1609.2	26.82	0.02149
		1609.7	26.8283	0.02148
		1610.2	26.8367	0.02143
		1610.7	26.845	0.0215
		1611.2	26.8533	0.02155
		1611.7	26.8617	0.02155
		1612.2	26.87	0.02151
		1612.7	26.8783	0.02167
		1613.2	26.8867	0.02154
		1613.7	26.895	0.02158
		1614.2	26.9033	0.0216
		1614.7	26.9117	0.02158
		1615.2	26.92	0.0215
		1615.7	26.9283	0.0215
		1616.2	26.9367	0.02157
		1616.7	26.945	0.02154
		1617.2	26.9533	0.02153
		1617.7	26.9617	0.02156
		1618.2	26.97	0.02156
		1618.7	26.9783	0.02148
		1619.2	26.9867	0.02144
		1619.7	26.995	0.02164
		1620.2	27.0033	0.02158
		1620.7	27.0117	0.0216
		1621.2	27.02	0.02164
		1621.7	27.0283	0.02165
		1622.2	27.0367	0.02172
		1622.7	27.045	0.02164
		1623.2	27.0533	0.02172
		1623.7	27.0617	0.02177
		1624.2	27.07	0.02162
		1624.7	27.0783	0.02161
		1625.2	27.0867	0.0217
		1625.7	27.095	0.02154
		1626.2	27.1033	0.02163
		1626.7	27.1117	0.02158
		1627.2	27.12	0.02153
		1627.7	27.1283	0.02166
		1628.2	27.1367	0.02158
		1628.7	27.145	0.02158
		1629.2	27.1533	0.02154
		1629.7	27.1617	0.02162
		1630.2	27.17	0.02158
		1630.7	27.1783	0.02158
		1631.2	27.1867	0.02158
		1631.7	27.195	0.0215
		1632.2	27.2033	0.02145
		1632.7	27.2117	0.02152
		1633.2	27.22	0.02158
		1633.7	27.2283	0.02165
		1634.2	27.2367	0.02157
		1634.7	27.245	0.02166
		1635.2	27.2533	0.0217
		1635.7	27.2617	0.02149
		1636.2	27.27	0.0216
		1636.7	27.2783	0.02166
		1637.2	27.2867	0.0216
		1637.7	27.295	0.02164
		1638.2	27.3033	0.02162
		1638.7	27.3117	0.02164
		1639.2	27.32	0.02161
		1639.7	27.3283	0.02181
		1640.2	27.3367	0.02181
		1640.7	27.345	0.02181
		1641.2	27.3533	0.02195
		1641.7	27.3617	0.02183
		1642.2	27.37	0.02172
		1642.7	27.3783	0.02175
		1643.2	27.3867	0.02193
		1643.7	27.395	0.02179
		1644.2	27.4033	0.02194
		1644.7	27.4117	0.02203
		1645.2	27.42	0.02186
		1645.7	27.4283	0.02181
		1646.2	27.4367	0.02191
		1646.7	27.445	0.02191
		1647.2	27.4533	0.02191
		1647.7	27.4617	0.02191
		1648.2	27.47	0.02195
		1648.7	27.4783	0.02202
		1649.2	27.4867	0.02189
		1649.7	27.495	0.02189
		1650.2	27.5033	0.02189
		1650.7	27.5117	0.02188
		1651.2	27.52	0.02191
		1651.7	27.5283	0.02183
		1652.2	27.5367	0.02177
		1652.7	27.545	0.02192
		1653.2	27.5533	0.02194
		1653.7	27.5617	0.022
		1654.2	27.57	0.02206
		1654.7	27.5783	0.02206
		1655.2	27.5867	0.022
		1655.7	27.595	0.022
		1656.2	27.6033	0.022
		1656.7	27.6117	0.02191
		1657.2	27.62	0.02191
		1657.7	27.6283	0.02191
		1658.2	27.6367	0.02187
		1658.7	27.645	0.02187
		1659.2	27.6533	0.02195
		1659.7	27.6617	0.02183
		1660.2	27.67	0.02187
		1660.7	27.6783	0.02187
		1661.2	27.6867	0.02187
		1661.7	27.695	0.0219
		1662.2	27.7033	0.02196
		1662.7	27.7117	0.02198
		1663.2	27.72	0.022
		1663.7	27.7283	0.02202
		1664.2	27.7367	0.02202
		1664.7	27.745	0.02202
		1665.2	27.7533	0.02202
		1665.7	27.7617	0.02202
		1666.2	27.77	0.02198
		1666.7	27.7783	0.02195
		1667.2	27.7867	0.02208
		1667.7	27.795	0.02211
		1668.2	27.8033	0.02211
		1668.7	27.8117	0.022
		1669.2	27.82	0.022
		1669.7	27.8283	0.02215
		1670.2	27.8367	0.02208
		1670.7	27.845	0.02205
		1671.2	27.8533	0.02219
		1671.7	27.8617	0.02213
		1672.2	27.87	0.02204
		1672.7	27.8783	0.02214
		1673.2	27.8867	0.02214
		1673.7	27.895	0.02211
		1674.2	27.9033	0.02216
		1674.7	27.9117	0.02212
		1675.2	27.92	0.0221
		1675.7	27.9283	0.02208
		1676.2	27.9367	0.02208
		1676.7	27.945	0.02214
		1677.2	27.9533	0.02215
		1677.7	27.9617	0.02229
		1678.2	27.97	0.02229
		1678.7	27.9783	0.02229
		1679.2	27.9867	0.02232
		1679.7	27.995	0.02234
		1680.2	28.0033	0.02237
		1680.7	28.0117	0.02237
		1681.2	28.02	0.0223
		1681.7	28.0283	0.02226
		1682.2	28.0367	0.02237
		1682.7	28.045	0.02237
		1683.2	28.0533	0.02237
		1683.7	28.0617	0.02239
		1684.2	28.07	0.0224
		1684.7	28.0783	0.02235
		1685.2	28.0867	0.02235
		1685.7	28.095	0.02235
		1686.2	28.1033	0.02235
		1686.7	28.1117	0.02229
		1687.2	28.12	0.02231
		1687.7	28.1283	0.02235
		1688.2	28.1367	0.02229
		1688.7	28.145	0.02229
		1689.2	28.1533	0.02237
		1689.7	28.1617	0.02245
		1690.2	28.17	0.02237
		1690.7	28.1783	0.02237
		1691.2	28.1867	0.02237
		1691.7	28.195	0.02231
		1692.2	28.2033	0.02231
		1692.7	28.2117	0.02234
		1693.2	28.22	0.02237
		1693.7	28.2283	0.02237
		1694.2	28.2367	0.02237
		1694.7	28.245	0.02237
		1695.2	28.2533	0.02229
		1695.7	28.2617	0.02233
		1696.2	28.27	0.02233
		1696.7	28.2783	0.02234
		1697.2	28.2867	0.02235
		1697.7	28.295	0.02237
		1698.2	28.3033	0.02237
		1698.7	28.3117	0.0223
		1699.2	28.32	0.02232
		1699.7	28.3283	0.02241
		1700.2	28.3367	0.02232
		1700.7	28.345	0.0224
		1701.2	28.3533	0.02241
		1701.7	28.3617	0.02246
		1702.2	28.37	0.02251
		1702.7	28.3783	0.0226
		1703.2	28.3867	0.02251
		1703.7	28.395	0.02249
		1704.2	28.4033	0.02249
		1704.7	28.4117	0.02257
		1705.2	28.42	0.02265
		1705.7	28.4283	0.02261
		1706.2	28.4367	0.02266
		1706.7	28.445	0.02261
		1707.2	28.4533	0.02259
		1707.7	28.4617	0.02258
		1708.2	28.47	0.02272
		1708.7	28.4783	0.0226
		1709.2	28.4867	0.02269
		1709.7	28.495	0.0227
		1710.2	28.5033	0.0227
		1710.7	28.5117	0.0227
		1711.2	28.52	0.0227
		1711.7	28.5283	0.02271
		1712.2	28.5367	0.02273
		1712.7	28.545	0.02274
		1713.2	28.5533	0.0227
		1713.7	28.5617	0.02278
		1714.2	28.57	0.02278
		1714.7	28.5783	0.02279
		1715.2	28.5867	0.02281
		1715.7	28.595	0.02283
		1716.2	28.6033	0.02284
		1716.7	28.6117	0.02288
		1717.2	28.62	0.02288
		1717.7	28.6283	0.02297
		1718.2	28.6367	0.02295
		1718.7	28.645	0.02297
		1719.2	28.6533	0.02297
		1719.7	28.6617	0.02297
		1720.2	28.67	0.02287
		1720.7	28.6783	0.02288
		1721.2	28.6867	0.02291
		1721.7	28.695	0.02294
		1722.2	28.7033	0.02293
		1722.7	28.7117	0.02283
		1723.2	28.72	0.02276
		1723.7	28.7283	0.02276
		1724.2	28.7367	0.02291
		1724.7	28.745	0.02281
		1725.2	28.7533	0.02281
		1725.7	28.7617	0.02279
		1726.2	28.77	0.02276
		1726.7	28.7783	0.02279
		1727.2	28.7867	0.02281
		1727.7	28.795	0.02275
		1728.2	28.8033	0.02272
		1728.7	28.8117	0.02272
		1729.2	28.82	0.0228
		1729.7	28.8283	0.02282
		1730.2	28.8367	0.02283
		1730.7	28.845	0.02287
		1731.2	28.8533	0.02282
		1731.7	28.8617	0.02276
		1732.2	28.87	0.02276
		1732.7	28.8783	0.02276
		1733.2	28.8867	0.02286
		1733.7	28.895	0.02288
		1734.2	28.9033	0.0229
		1734.7	28.9117	0.02292
		1735.2	28.92	0.02293
		1735.7	28.9283	0.02293
		1736.2	28.9367	0.02293
		1736.7	28.945	0.02283
		1737.2	28.9533	0.02293
		1737.7	28.9617	0.02283
		1738.2	28.97	0.02278
		1738.7	28.9783	0.02288
		1739.2	28.9867	0.02283
		1739.7	28.995	0.02283
		1740.2	29.0033	0.02283
		1740.7	29.0117	0.02286
		1741.2	29.02	0.02291
		1741.7	29.0283	0.02305
		1742.2	29.0367	0.02305
		1742.7	29.045	0.02308
		1743.2	29.0533	0.0231
		1743.7	29.0617	0.0231
		1744.2	29.07	0.02308
		1744.7	29.0783	0.02312
		1745.2	29.0867	0.02312
		1745.7	29.095	0.02312
		1746.2	29.1033	0.02316
		1746.7	29.1117	0.02319
		1747.2	29.12	0.02328
		1747.7	29.1283	0.02322
		1748.2	29.1367	0.02326
		1748.7	29.145	0.02319
		1749.2	29.1533	0.02314
		1749.7	29.1617	0.02322
		1750.2	29.17	0.02314
		1750.7	29.1783	0.02324
		1751.2	29.1867	0.02324
		1751.7	29.195	0.0233
		1752.2	29.2033	0.02333
		1752.7	29.2117	0.02333
		1753.2	29.22	0.02325
		1753.7	29.2283	0.02322
		1754.2	29.2367	0.02319
		1754.7	29.245	0.02317
		1755.2	29.2533	0.02314
		1755.7	29.2617	0.02309
		1756.2	29.27	0.02303
		1756.7	29.2783	0.02301
		1757.2	29.2867	0.02303
		1757.7	29.295	0.0231
		1758.2	29.3033	0.02312
		1758.7	29.3117	0.0232
		1759.2	29.32	0.0232
		1759.7	29.3283	0.0232
		1760.2	29.3367	0.0232
		1760.7	29.345	0.0232
		1761.2	29.3533	0.02321
		1761.7	29.3617	0.02333
		1762.2	29.37	0.02325
		1762.7	29.3783	0.0233
		1763.2	29.3867	0.02333
		1763.7	29.395	0.02321
		1764.2	29.4033	0.02317
		1764.7	29.4117	0.02318
		1765.2	29.42	0.02321
		1765.7	29.4283	0.02324
		1766.2	29.4367	0.02324
		1766.7	29.445	0.02317
		1767.2	29.4533	0.0232
		1767.7	29.4617	0.02321
		1768.2	29.47	0.02324
		1768.7	29.4783	0.02325
		1769.2	29.4867	0.02327
		1769.7	29.495	0.0233
		1770.2	29.5033	0.02332
		1770.7	29.5117	0.02333
		1771.2	29.52	0.02333
		1771.7	29.5283	0.02328
		1772.2	29.5367	0.02318
		1772.7	29.545	0.02328
		1773.2	29.5533	0.02328
		1773.7	29.5617	0.02337
		1774.2	29.57	0.02337
		1774.7	29.5783	0.02339
		1775.2	29.5867	0.02341
		1775.7	29.595	0.02341
		1776.2	29.6033	0.02341
		1776.7	29.6117	0.02341
		1777.2	29.62	0.02341
		1777.7	29.6283	0.02334
		1778.2	29.6367	0.02337
		1778.7	29.645	0.02337
		1779.2	29.6533	0.02338
		1779.7	29.6617	0.0234
		1780.2	29.67	0.02333
		1780.7	29.6783	0.02341
		1781.2	29.6867	0.02327
		1781.7	29.695	0.02326
		1782.2	29.7033	0.02333
		1782.7	29.7117	0.02327
		1783.2	29.72	0.02333
		1783.7	29.7283	0.02337
		1784.2	29.7367	0.02337
		1784.7	29.745	0.02345
		1785.2	29.7533	0.02335
		1785.7	29.7617	0.02337
		1786.2	29.77	0.02335
		1786.7	29.7783	0.0234
		1787.2	29.7867	0.02341
		1787.7	29.795	0.02343
		1788.2	29.8033	0.02347
		1788.7	29.8117	0.02349
		1789.2	29.82	0.02349
		1789.7	29.8283	0.02349
		1790.2	29.8367	0.02349
		1790.7	29.845	0.02349
		1791.2	29.8533	0.02349
		1791.7	29.8617	0.0235
		1792.2	29.87	0.0235
		1792.7	29.8783	0.02351
		1793.2	29.8867	0.02352
		1793.7	29.895	0.02352
		1794.2	29.9033	0.0236
		1794.7	29.9117	0.02351
		1795.2	29.92	0.02351
		1795.7	29.9283	0.02351
		1796.2	29.9367	0.0236
		1796.7	29.945	0.02351
		1797.2	29.9533	0.0237
		1797.7	29.9617	0.02366
		1798.2	29.97	0.02357
		1798.7	29.9783	0.02366
		1799.2	29.9867	0.02367
		1799.7	29.995	0.02362
		1800.2	30.0033	0.02362
		1800.7	30.0117	0.02362
		1801.2	30.02	0.02362
		1801.7	30.0283	0.02362
		1802.2	30.0367	0.02362
		1802.7	30.045	0.02361
		1803.2	30.0533	0.0236
		1803.7	30.0617	0.02367
		1804.2	30.07	0.02371
		1804.7	30.0783	0.02372
		1805.2	30.0867	0.02372
		1805.7	30.095	0.02365
		1806.2	30.1033	0.02364
		1806.7	30.1117	0.02363
		1807.2	30.12	0.02362
		1807.7	30.1283	0.02368
		1808.2	30.1367	0.0237
		1808.7	30.145	0.02367
		1809.2	30.1533	0.02366
		1809.7	30.1617	0.02366
		1810.2	30.17	0.02374
		1810.7	30.1783	0.02372
		1811.2	30.1867	0.0237
		1811.7	30.195	0.02377
		1812.2	30.2033	0.02381
		1812.7	30.2117	0.02375
		1813.2	30.22	0.02371
		1813.7	30.2283	0.0237
		1814.2	30.2367	0.0237
		1814.7	30.245	0.02371
		1815.2	30.2533	0.02378
		1815.7	30.2617	0.02378
		1816.2	30.27	0.02377
		1816.7	30.2783	0.02374
		1817.2	30.2867	0.02374
		1817.7	30.295	0.02373
		1818.2	30.3033	0.02369
		1818.7	30.3117	0.02366
		1819.2	30.32	0.0237
		1819.7	30.3283	0.02368
		1820.2	30.3367	0.02374
		1820.7	30.345	0.0238
		1821.2	30.3533	0.0238
		1821.7	30.3617	0.02366
		1822.2	30.37	0.02366
		1822.7	30.3783	0.02366
		1823.2	30.3867	0.02366
		1823.7	30.395	0.02372
		1824.2	30.4033	0.02374
		1824.7	30.4117	0.02376
		1825.2	30.42	0.02378
		1825.7	30.4283	0.0238
		1826.2	30.4367	0.02373
		1826.7	30.445	0.02372
		1827.2	30.4533	0.02371
		1827.7	30.4617	0.02378
		1828.2	30.47	0.0238
		1828.7	30.4783	0.02383
		1829.2	30.4867	0.02384
		1829.7	30.495	0.02386
		1830.2	30.5033	0.02375
		1830.7	30.5117	0.02379
		1831.2	30.52	0.02387
		1831.7	30.5283	0.02382
		1832.2	30.5367	0.02378
		1832.7	30.545	0.02386
		1833.2	30.5533	0.02382
		1833.7	30.5617	0.02387
		1834.2	30.57	0.02391
		1834.7	30.5783	0.02397
		1835.2	30.5867	0.02399
		1835.7	30.595	0.02398
		1836.2	30.6033	0.02389
		1836.7	30.6117	0.02397
		1837.2	30.62	0.02399
		1837.7	30.6283	0.02399
		1838.2	30.6367	0.02399
		1838.7	30.645	0.02399
		1839.2	30.6533	0.02407
		1839.7	30.6617	0.02408
		1840.2	30.67	0.0241
		1840.7	30.6783	0.02411
		1841.2	30.6867	0.02413
		1841.7	30.695	0.02415
		1842.2	30.7033	0.02416
		1842.7	30.7117	0.02417
		1843.2	30.72	0.02418
		1843.7	30.7283	0.02414
		1844.2	30.7367	0.02409
[truncated: 1,872 more rows]

## Sheet: Fig 3f
			Mol % H
		T / °C	BGLC82	BGLC37
		300	0.283	0.729
		400	0.185	0.417
		500	0.107	0.417

## Sheet: Fig 4a
		wet			dry
		t / hrs	w / mg	T / °C	t / hrs	w / mg
		0.000333333	-0.0009	25.1137	0.04333	-44.5285
		0.05033	0.072	29.7383	0.09333	-44.2056
		0.10033	-0.0275	54.6449	0.14333	-44.0669
		0.15033	-1.67522	95.9775	0.19333	-44.1625
		0.20033	-5.3442	140.153	0.24333	-45.2681
		0.25033	-8.2111	179.183	0.29333	-46.8612
		0.30033	-9.73962	211.691	0.34333	-48.0402
		0.35033	-10.6368	240.625	0.39333	-49.0469
		0.40033	-12.0398	268.954	0.44333	-50.042
		0.45033	-13.7795	297.862	0.49333	-51.0621
		0.50033	-15.4656	327.385	0.54333	-52.1247
		0.55033	-17.0833	357.151	0.59333	-53.1746
		0.60033	-18.6864	386.945	0.64333	-54.2668
		0.65033	-20.3147	416.74	0.69333	-55.3836
		0.70033	-22.0171	446.59	0.74333	-56.5033
		0.75033	-23.8654	476.454	0.79333	-57.664
		0.80033	-25.9535	506.37	0.84333	-58.8661
		0.85033	-28.3649	536.336	0.89333	-60.0818
		0.90033	-31.109	566.305	0.94333	-61.3152
		0.95033	-33.8894	596.287	0.99333	-62.6157
		1.00033	-36.4075	626.222	1.04333	-63.9549
		1.05033	-38.7461	656.155	1.09333	-65.3562
		1.10033	-41.1575	686.122	1.14333	-66.8102
		1.15033	-43.736	716.107	1.19333	-68.3119
		1.20033	-46.5266	746.104	1.24333	-69.8503
		1.25033	-49.6111	776.07	1.29333	-71.4162
		1.30033	-53.1362	801.789	1.34333	-71.8677
		1.35033	-55.4722	802.352	1.39333	-71.8688
		1.40033	-57.143	801.274	1.44333	-71.8578
		1.45033	-58.6109	800.627	1.49333	-71.8555
		1.50033	-59.9834	800.325	1.54333	-71.8643
		1.55033	-61.2972	800.186	1.59333	-71.8816
		1.60033	-62.5676	800.126	1.64333	-71.9113
		1.65033	-63.7606	800.095	1.69333	-71.925
		1.70033	-64.8965	800.081	1.74333	-71.9393
		1.75033	-65.9548	800.066	1.79333	-71.9566
		1.80033	-66.9157	800.056	1.84333	-71.9745
		1.85033	-67.7696	800.052	1.89333	-71.991
		1.90033	-68.5116	800.049	1.94333	-72.0019
		1.95033	-69.1321	800.052	1.99333	-72.0262
		2.00033	-69.6164	800.042	2.04333	-72.04
		2.05033	-69.9507	800.038	2.09333	-72.0436
		2.10033	-70.2036	800.033	2.14333	-72.0562
		2.15033	-70.4228	800.026	2.19333	-72.0749
		2.20033	-70.6277	800.054	2.24333	-72.0864
		2.25033	-70.7884	800.037	2.29333	-72.0994
		2.30033	-70.9333	800.04	2.34333	-72.1097
		2.35033	-71.0635	800.025	2.39333	-72.1239
		2.40033	-71.1805	800.034	2.44333	-72.1297
		2.45033	-71.2795	800.038	2.49333	-72.1475
		2.50033	-71.3716	800.036	2.54333	-72.1497
		2.55033	-71.4511	800.036	2.59333	-72.163
		2.60033	-71.5219	800.038	2.64333	-72.1703
		2.65033	-71.5992	800.038	2.69333	-72.1779
		2.70033	-71.657	800.025	2.74333	-72.1914
		2.75033	-71.7137	800.03	2.79333	-72.1978
		2.80033	-71.7619	800.031	2.84333	-72.2056
		2.85033	-71.8044	800.033	2.89333	-72.2208
		2.90033	-71.8524	800.037	2.94333	-72.2264
		2.95033	-71.8884	800.047	2.99333	-72.2354
		3.00033	-71.9315	800.038	3.04333	-72.2436
		3.05033	-71.9647	800.046	3.09333	-72.2467
		3.10033	-71.9921	800.035	3.14333	-72.2636
		3.15033	-72.0267	800.023	3.19333	-72.2698
		3.20033	-72.0505	800.047	3.24333	-72.2788
		3.25033	-72.0757	800.038	3.29333	-72.2795
		3.30033	-72.0847	798.814	3.34333	-71.9694
		3.35033	-71.7381	790.027	3.39333	-71.5101
		3.40033	-71.2831	780.725	3.44333	-71.0446
		3.45033	-70.8233	771.576	3.49333	-70.5737
		3.50033	-70.3668	762.491	3.54333	-70.0997
		3.55033	-69.9098	753.45	3.59333	-69.7463
		3.60033	-69.6069	749.272	3.64333	-69.7037
		3.65033	-69.5861	749.452	3.69333	-69.7171
		3.70033	-69.6008	749.748	3.74333	-69.7286
		3.75033	-69.6132	749.898	3.79333	-69.7276
		3.80033	-69.6128	749.974	3.84333	-69.7341
		3.85033	-69.6202	750.003	3.89333	-69.7297
		3.90033	-69.615	750.021	3.94333	-69.7267
		3.95033	-69.6194	750.029	3.99333	-69.7286
		4.00033	-69.6139	750.026	4.04333	-69.7112
		4.05033	-69.6131	750.03	4.09333	-69.7181
		4.10033	-69.6161	750.019	4.14333	-69.7139
		4.15033	-69.6176	750.025	4.19333	-69.7192
		4.20033	-69.6156	750.041	4.24333	-69.717
		4.25033	-69.6164	750.037	4.29333	-69.7161
		4.30033	-69.6172	750.041	4.34333	-69.7182
		4.35033	-69.6141	750.037	4.39333	-69.7196
		4.40033	-69.6141	750.051	4.44333	-69.6793
		4.45033	-69.6119	750.04	4.49333	-69.7064
		4.50033	-69.6172	750.038	4.54333	-69.7087
		4.55033	-69.6146	750.034	4.59333	-69.6055
		4.60033	-69.4638	745.217	4.64333	-69.179
		4.65033	-69.0288	736.014	4.69333	-68.7061
		4.70033	-68.5613	726.718	4.74333	-68.2364
		4.75033	-68.1051	717.556	4.79333	-67.7821
		4.80033	-67.6588	708.48	4.84333	-67.3299
		4.85033	-67.2124	699.868	4.89333	-67.1512
		4.90033	-67.0896	699.134	4.94333	-67.1509
		4.95033	-67.1001	699.489	4.99333	-67.169
		5.00033	-67.1153	699.778	5.04333	-67.1727
		5.05033	-67.1239	699.908	5.09333	-67.1797
		5.10033	-67.1296	699.985	5.14333	-67.1769
		5.15033	-67.1291	700.013	5.19333	-67.1666
		5.20033	-67.124	700.015	5.24333	-67.1707
		5.25033	-67.1216	700.028	5.29333	-67.1709
		5.30033	-67.1201	700.025	5.34333	-67.1651
		5.35033	-67.1179	700.032	5.39333	-67.1652
		5.40033	-67.1164	700.037	5.44333	-67.1623
		5.45033	-67.1164	700.044	5.49333	-67.1583
		5.50033	-67.115	700.039	5.54333	-67.1593
		5.55033	-67.1135	700.045	5.59333	-67.1565
		5.60033	-67.1112	700.049	5.64333	-67.1588
		5.65033	-67.1062	700.031	5.69333	-67.1563
		5.70033	-67.1047	700.035	5.74333	-67.1552
		5.75033	-67.1026	700.04	5.79333	-67.1512
		5.80033	-67.1003	700.041	5.84333	-67.1479
		5.85033	-67.0984	699.701	5.89333	-66.8871
		5.90033	-66.7836	691.356	5.94333	-66.4393
		5.95033	-66.3384	681.981	5.99333	-65.9875
		6.00033	-65.8892	672.731	6.04333	-65.5495
		6.05033	-65.4543	663.573	6.09333	-65.1148
		6.10033	-65.03	654.512	6.14333	-64.7537
		6.15033	-64.7151	649.149	6.19333	-64.6983
		6.20033	-64.6844	649.144	6.24333	-64.7188
		6.25033	-64.7033	649.557	6.29333	-64.7299
		6.30033	-64.7159	649.8	6.34333	-64.7374
		6.35033	-64.724	649.922	6.39333	-64.7404
		6.40033	-64.7262	649.984	6.44333	-64.7383
		6.45033	-64.7242	650.015	6.49333	-64.743
		6.50033	-64.7253	650.021	6.54333	-64.7381
		6.55033	-64.7217	650.031	6.59333	-64.7359
		6.60033	-64.7219	650.035	6.64333	-64.7365
		6.65033	-64.7207	650.041	6.69333	-64.7333
		6.70033	-64.7189	650.038	6.74333	-64.7279
		6.75033	-64.7163	650.036	6.79333	-64.7256
		6.80033	-64.7162	650.058	6.84333	-64.7268
		6.85033	-64.7124	650.047	6.89333	-64.7268
		6.90033	-64.7102	650.053	6.94333	-64.7266
		6.95033	-64.7084	650.039	6.99333	-64.7264
		7.00033	-64.7108	650.013	7.04333	-64.7254
		7.05033	-64.7088	650.051	7.09333	-64.7221
		7.10033	-64.7094	650.029	7.14333	-64.6617
		7.15033	-64.61	646.375	7.19333	-64.2955
		7.20033	-64.228	637.385	7.24333	-63.8671
		7.25033	-63.8016	627.956	7.29333	-63.4489
		7.30033	-63.3835	618.711	7.34333	-63.0407
		7.35033	-62.9833	609.584	7.39333	-62.6429
		7.40033	-62.5909	600.53	7.44333	-62.4414
		7.45033	-62.4363	598.779	7.49333	-62.4401
		7.50033	-62.4452	599.183	7.54333	-62.462
		7.55033	-62.4652	599.588	7.59333	-62.4715
		7.60033	-62.4779	599.815	7.64333	-62.4798
		7.65033	-62.4825	599.922	7.69333	-62.4807
		7.70033	-62.4833	599.97	7.74333	-62.4806
		7.75033	-62.483	599.987	7.79333	-62.481
		7.80033	-62.481	600.006	7.84333	-62.4788
		7.85033	-62.4807	600.011	7.89333	-62.4769
		7.90033	-62.4796	600.018	7.94333	-62.4748
		7.95033	-62.4789	600.012	7.99333	-62.4744
		8.00033	-62.4773	600.023	8.04333	-62.4748
		8.05033	-62.4751	600.031	8.09333	-62.4724
		8.10033	-62.4751	600.012	8.14333	-62.4735
		8.15033	-62.4743	600.016	8.19333	-62.4705
		8.20033	-62.4739	600.036	8.24333	-62.468
		8.25033	-62.4726	600.026	8.29333	-62.4683
		8.30033	-62.4697	600.018	8.34333	-62.4641
		8.35033	-62.4698	600.024	8.39333	-62.4633
		8.40033	-62.4697	600.035	8.44333	-62.4635
		8.45033	-62.468	600.018	8.49333	-62.4619
		8.50033	-62.4676	600.024	8.54333	-62.4611
		8.55033	-62.4671	600.01	8.59333	-62.4594
		8.60033	-62.4667	600.018	8.64333	-62.4595
		8.65033	-62.4637	600.022	8.69333	-62.4593
		8.70033	-62.4642	600.025	8.74333	-62.4584
		8.75033	-62.4656	600.025	8.79333	-62.4575
		8.80033	-62.4661	600.02	8.84333	-62.4558
		8.85033	-62.4637	600.026	8.89333	-62.454
		8.90033	-62.4622	600.027	8.94333	-62.4542
		8.95033	-62.4606	600.021	8.99333	-62.4515
		9.00033	-62.4594	600.032	9.04333	-62.4516
		9.05033	-62.4584	600.033	9.09333	-62.4522
		9.10033	-62.4581	600.03	9.14333	-62.4506
		9.15033	-62.458	600.027	9.19333	-62.4518
		9.20033	-62.4574	600.022	9.24333	-62.4492
		9.25033	-62.4571	600.022	9.29333	-62.4498
		9.30033	-62.456	600.02	9.34333	-62.4481
		9.35033	-62.4555	600.028	9.39333	-62.449
		9.40033	-62.4557	600.021	9.44333	-62.4487
		9.45033	-62.4547	600.023	9.49333	-62.4468
		9.50033	-62.4539	600.022	9.54333	-62.4451
		9.55033	-62.4515	600.025	9.59333	-62.4432
		9.60033	-62.4518	600.029	9.64333	-62.4418
		9.65033	-62.4504	600.014	9.69333	-62.4415
		9.70033	-62.4507	600.024	9.74333	-62.4416
		9.75033	-62.4502	600.019	9.79333	-62.4408
		9.80033	-62.4478	600.018	9.84333	-62.4395
		9.85033	-62.4493	600.03	9.89333	-62.4386
		9.90033	-62.4491	600.03	9.94333	-62.4429
		9.95033	-62.4486	600.019	9.99333	-62.1971
		10.0003	-62.4484	600.025	10.0433	-62.2887
		10.0503	-62.4474	600.029	10.0933	-62.2861
		10.1003	-62.4461	600.012	10.1433	-62.277
		10.1503	-62.4446	600.023	10.1933	-62.2694
		10.2003	-62.4443	600.024	10.2433	-62.2621
		10.2503	-62.4432	600.02	10.2933	-62.2579
		10.3003	-62.4434	600.022	10.3433	-62.2551
		10.3503	-62.4422	600.016	10.3933	-62.2521
		10.4003	-62.4416	600.025	10.4433	-62.0575
		10.4503	-62.2076	592.76	10.4933	-61.6656
		10.5003	-61.8172	583.332	10.5433	-61.2534
		10.5503	-61.4191	573.926	10.5933	-60.8554
		10.6003	-61.0342	564.716	10.6433	-60.4688
		10.6503	-60.6611	555.608	10.6933	-60.1132
		10.7003	-60.3479	549.042	10.7433	-60.0419
		10.7503	-60.3032	548.705	10.7933	-60.0612
		10.8003	-60.3253	549.256	10.8433	-60.0805
		10.8503	-60.3457	549.64	10.8933	-60.0911
		10.9003	-60.3533	549.824	10.9433	-60.0961
		10.9503	-60.3578	549.928	10.9933	-60.0969
		11.0003	-60.359	549.968	11.0433	-60.0974
		11.0503	-60.3604	549.991	11.0933	-60.0951
		11.1003	-60.3613	550.013	11.1433	-60.0943
		11.1503	-60.3597	550.013	11.1933	-60.093
		11.2003	-60.3575	550.016	11.2433	-60.0891
		11.2503	-60.357	550.017	11.2933	-60.088
		11.3003	-60.3555	550.007	11.3433	-60.0875
		11.3503	-60.3539	550.012	11.3933	-60.0831
		11.4003	-60.3541	550.027	11.4433	-60.0823
		11.4503	-60.3529	550.038	11.4933	-60.0818
		11.5003	-60.352	550.023	11.5433	-60.0783
		11.5503	-60.351	550.015	11.5933	-60.0761
		11.6003	-60.3511	550.025	11.6433	-60.0728
		11.6503	-60.3513	550.031	11.6933	-60.0742
		11.7003	-60.3485	550.03	11.7433	-60.0736
		11.7503	-60.3473	550.032	11.7933	-60.0686
		11.8003	-60.346	550.02	11.8433	-60.0669
		11.8503	-60.3466	550.022	11.8933	-60.0665
		11.9003	-60.3469	550.033	11.9433	-60.0661
		11.9503	-60.3457	550.028	11.9933	-60.065
		12.0003	-60.3441	550.024	12.0433	-60.0644
		12.0503	-60.3437	550.028	12.0933	-60.0641
		12.1003	-60.3425	550.029	12.1433	-60.0622
		12.1503	-60.3422	550.018	12.1933	-60.0617
		12.2003	-60.3405	550.028	12.2433	-60.0575
		12.2503	-60.3308	550.028	12.2933	-60.0585
		12.3003	-60.344	550.021	12.3433	-60.0555
		12.3503	-60.34	550.029	12.3933	-60.0536
		12.4003	-60.3396	550.03	12.4433	-60.051
		12.4503	-60.3387	550.029	12.4933	-60.0517
		12.5003	-60.3352	550.025	12.5433	-60.0524
		12.5503	-60.3364	550.019	12.5933	-60.05
		12.6003	-60.3361	550.031	12.6433	-60.0483
		12.6503	-60.335	550.027	12.6933	-60.0483
		12.7003	-60.3347	550.025	12.7433	-60.0442
		12.7503	-60.3333	550.017	12.7933	-60.0434
		12.8003	-60.3332	550.02	12.8433	-60.0418
		12.8503	-60.3361	550.037	12.8933	-60.0393
		12.9003	-60.3355	550.025	12.9433	-60.0388
		12.9503	-60.3344	550.014	12.9933	-60.0355
		13.0003	-60.3336	550.021	13.0433	-60.034
		13.0503	-60.3317	550.023	13.0933	-60.0341
		13.1003	-60.333	550.022	13.1433	-60.0341
		13.1503	-60.333	550.044	13.1933	-60.0313
		13.2003	-60.3319	550.037	13.2433	-60.0319
		13.2503	-60.3312	550.022	13.2933	-60.03
		13.3003	-60.3308	550.018	13.3433	-60.0283
		13.3503	-60.3296	550.023	13.3933	-60.0289
		13.4003	-60.3276	550.027	13.4433	-60.0276
		13.4503	-60.3274	550.025	13.4933	-60.0262
		13.5003	-60.3275	550.024	13.5433	-60.0269
		13.5503	-60.3286	550.022	13.5933	-60.0237
		13.6003	-60.3281	550.034	13.6433	-60.0245
		13.6503	-60.3264	550.03	13.6933	-60.0213
		13.7003	-60.3263	550.027	13.7433	-60.0201
		13.7503	-60.3266	550.019	13.7933	-60.0212
		13.8003	-60.3248	550.017	13.8433	-60.021
		13.8503	-60.3237	550.026	13.8933	-60.0193
		13.9003	-60.3248	550.023	13.9433	-60.0165
		13.9503	-60.323	550.025	13.9933	-60.0169
		14.0003	-60.3238	550.028	14.0433	-60.015
		14.0503	-60.3239	550.027	14.0933	-60.0122
		14.1003	-60.3224	550.024	14.1433	-60.0102
		14.1503	-60.3224	550.031	14.1933	-60.0114
		14.2003	-60.3218	550.037	14.2433	-60.0131
		14.2503	-60.3233	550.022	14.2933	-60.0107
		14.3003	-60.3218	550.025	14.3433	-60.0066
		14.3503	-60.3205	550.026	14.3933	-60.006
		14.4003	-60.3199	550.028	14.4433	-60.004
		14.4503	-60.3202	550.03	14.4933	-60.0047
		14.5003	-60.319	550.027	14.5433	-60.0025
		14.5503	-60.3197	550.018	14.5933	-60.0015
		14.6003	-60.3196	550.026	14.6433	-60.0018
		14.6503	-60.3191	550.03	14.6933	-59.977
		14.7003	-60.264	547.522	14.7433	-59.6697
		14.7503	-59.9455	538.852	14.7933	-59.2805
		14.8003	-59.5606	529.311	14.8433	-58.8912
		14.8503	-59.1871	519.933	14.8933	-58.5167
		14.9003	-58.8256	510.74	14.9433	-58.151
		14.9503	-58.4725	501.646	14.9933	-57.918
		15.0003	-58.2864	498.358	15.0433	-57.9081
		15.0503	-58.2852	498.734	15.0933	-57.9348
		15.1003	-58.3093	499.335	15.1433	-57.9575
		15.1503	-58.3263	499.692	15.1933	-57.962
		15.2003	-58.3353	499.873	15.2433	-57.9665
		15.2503	-58.3377	499.948	15.2933	-57.9616
		15.3003	-58.338	499.976	15.3433	-57.9625
		15.3503	-58.3385	499.997	15.3933	-57.9614
		15.4003	-58.3391	500.015	15.4433	-57.9574
		15.4503	-58.338	500.015	15.4933	-57.9574
		15.5003	-58.3364	500.02	15.5433	-57.9558
		15.5503	-58.3361	500.015	15.5933	-57.9544
		15.6003	-58.3334	500.012	15.6433	-57.9524
		15.6503	-58.3332	500.012	15.6933	-57.9537
		15.7003	-58.3323	500.019	15.7433	-57.9511
		15.7503	-58.3323	500.029	15.7933	-57.9485
		15.8003	-58.3313	500.03	15.8433	-57.948
		15.8503	-58.3319	500.028	15.8933	-57.9471
		15.9003	-58.3317	500.026	15.9433	-57.9473
		15.9503	-58.3302	500.027	15.9933	-57.9442
		16.0003	-58.3308	500.027	16.0433	-57.9445
		16.0503	-58.3303	500.02	16.0933	-57.9431
		16.1003	-58.3296	500.029	16.1433	-57.9407
		16.1503	-58.3277	500.019	16.1933	-57.9386
		16.2003	-58.3271	500.025	16.2433	-57.9381
		16.2503	-58.3264	500.026	16.2933	-57.9377
		16.3003	-58.3272	500.024	16.3433	-57.9354
		16.3503	-58.3248	500.032	16.3933	-57.9363
		16.4003	-58.3242	500.037	16.4433	-57.936
		16.4503	-58.3243	500.023	16.4933	-57.9365
		16.5003	-58.3232	500.018	16.5433	-57.9311
		16.5503	-58.3221	500.024	16.5933	-57.9363
		16.6003	-58.3222	500.027	16.6433	-57.9319
		16.6503	-58.3219	500.026	16.6933	-57.9323
		16.7003	-58.3219	500.017	16.7433	-57.9321
		16.7503	-58.3212	500.028	16.7933	-57.933
		16.8003	-58.3199	500.014	16.8433	-57.934
		16.8503	-58.3188	500.023	16.8933	-57.9343
		16.9003	-58.321	500.029	16.9433	-57.9318
		16.9503	-58.3207	500.023	16.9933	-57.9317
		17.0003	-58.3202	500.022	17.0433	-57.9318
		17.0503	-58.319	500.028	17.0933	-57.9296
		17.1003	-58.3192	500.027	17.1433	-57.9314
		17.1503	-58.3173	500.044	17.1933	-57.9282
		17.2003	-58.3173	500.046	17.2433	-57.9301
		17.2503	-58.3175	500.032	17.2933	-57.9287
		17.3003	-58.3163	500.026	17.3433	-57.9262
		17.3503	-58.3161	500.028	17.3933	-57.9282
		17.4003	-58.3152	500.03	17.4433	-57.9271
		17.4503	-58.3156	500.026	17.4933	-57.9289
		17.5003	-58.315	500.026	17.5433	-57.928
		17.5503	-58.3143	500.024	17.5933	-57.9244
		17.6003	-58.3146	500.031	17.6433	-57.9263
		17.6503	-58.3132	500.026	17.6933	-57.9249
		17.7003	-58.313	500.027	17.7433	-57.9259
		17.7503	-58.3111	500.027	17.7933	-57.9237
		17.8003	-58.3105	500.016	17.8433	-57.9222
		17.8503	-58.3097	500.024	17.8933	-57.92
		17.9003	-58.3108	500.031	17.9433	-57.9243
		17.9503	-58.309	500.027	17.9933	-57.921
		18.0003	-58.3092	500.025	18.0433	-57.9219
		18.0503	-58.3086	500.029	18.0933	-57.9203
		18.1003	-58.308	500.036	18.1433	-57.9204
		18.1503	-58.3072	500.031	18.1933	-57.9183
		18.2003	-58.3065	500.022	18.2433	-57.9162
		18.2503	-58.3072	500.024	18.2933	-57.9188
		18.3003	-58.3066	500.03	18.3433	-57.9188
		18.3503	-58.3055	500.029	18.3933	-57.9183
		18.4003	-58.3053	500.027	18.4433	-57.9157
		18.4503	-58.3054	500.028	18.4933	-57.9106
		18.5003	-58.3043	500.024	18.5433	-57.9115
		18.5503	-58.3058	500.03	18.5933	-57.9121
		18.6003	-58.303	500.027	18.6433	-57.9106
		18.6503	-58.3039	500.017	18.6933	-57.9092
		18.7003	-58.3031	500.024	18.7433	-57.9081
		18.7503	-58.3009	500.024	18.7933	-57.9095
		18.8003	-58.3011	500.027	18.8433	-57.9072
		18.8503	-58.303	500.031	18.8933	-57.905
		18.9003	-58.2999	500.034	18.9433	-57.9086
		18.9503	-58.3004	500.024	18.9933	-57.7805
		19.0003	-58.1352	494.253	19.0433	-57.4407
		19.0503	-57.7928	484.891	19.0933	-57.0651
		19.1003	-57.4291	475.295	19.1433	-56.6982
		19.1503	-57.0746	465.941	19.1933	-56.3455
		19.2003	-56.7298	456.752	19.2433	-56.0066
		19.2503	-56.4169	448.954	19.2933	-55.897
		19.3003	-56.3457	448.124	19.3433	-55.9109
		19.3503	-56.3654	448.806	19.3933	-55.9397
		19.4003	-56.3902	449.402	19.4433	-55.9536
		19.4503	-56.403	449.738	19.4933	-55.9624
		19.5003	-56.4107	449.899	19.5433	-55.968
		19.5503	-56.4141	449.964	19.5933	-55.9683
		19.6003	-56.413	449.992	19.6433	-55.9685
		19.6503	-56.4139	450.025	19.6933	-55.9656
		19.7003	-56.4138	450.045	19.7433	-55.9693
		19.7503	-56.4123	450.029	19.7933	-55.9655
		19.8003	-56.4087	450.019	19.8433	-55.9658
		19.8503	-56.4085	450.027	19.8933	-55.9648
		19.9003	-56.408	450.029	19.9433	-55.9654
		19.9503	-56.4098	450.024	19.9933	-55.962
		20.0003	-56.4075	450.023	20.0433	-55.9641
		20.0503	-56.4059	450.03	20.0933	-55.9601
		20.1003	-56.4048	450.037	20.1433	-55.9589
		20.1503	-56.4042	450.022	20.1933	-55.9609
		20.2003	-56.4046	450.029	20.2433	-55.9625
		20.2503	-56.4021	450.023	20.2933	-55.9579
		20.3003	-56.4012	450.036	20.3433	-55.9613
		20.3503	-56.4009	450.03	20.3933	-55.9598
		20.4003	-56.4006	450.031	20.4433	-55.9589
		20.4503	-56.4014	450.025	20.4933	-55.9607
		20.5003	-56.4005	450.035	20.5433	-55.9553
		20.5503	-56.4015	450.021	20.5933	-55.9522
		20.6003	-56.4011	450.036	20.6433	-55.9528
		20.6503	-56.4008	450.037	20.6933	-55.9521
		20.7003	-56.3968	450.033	20.7433	-55.9516
		20.7503	-56.3979	450.029	20.7933	-55.9481
		20.8003	-56.4008	450.034	20.8433	-55.9495
		20.8503	-56.3952	450.031	20.8933	-55.948
		20.9003	-56.3985	450.023	20.9433	-55.9464
		20.9503	-56.3978	450.022	20.9933	-55.9465
		21.0003	-56.3968	450.021	21.0433	-55.9492
		21.0503	-56.3967	450.025	21.0933	-55.9498
		21.1003	-56.3935	450.031	21.1433	-55.9481
		21.1503	-56.3936	450.027	21.1933	-55.9532
		21.2003	-56.3945	450.032	21.2433	-55.9493
		21.2503	-56.3939	450.026	21.2933	-55.9502
		21.3003	-56.3936	450.024	21.3433	-55.9489
		21.3503	-56.396	450.032	21.3933	-55.9526
		21.4003	-56.3947	450.026	21.4433	-55.9459
		21.4503	-56.3954	450.023	21.4933	-55.9503
		21.5003	-56.3922	450.022	21.5433	-55.9494
		21.5503	-56.3926	450.029	21.5933	-55.9492
		21.6003	-56.3931	450.03	21.6433	-55.9463
		21.6503	-56.3905	450.029	21.6933	-55.944
		21.7003	-56.4038	450.021	21.7433	-55.9403
		21.7503	-56.3919	450.026	21.7933	-55.9415
		21.8003	-56.3925	450.029	21.8433	-55.9405
		21.8503	-56.3912	450.024	21.8933	-55.9423
		21.9003	-56.3923	450.034	21.9433	-55.9447
		21.9503	-56.392	450.021	21.9933	-55.9473
		22.0003	-56.3882	450.017	22.0433	-55.9402
		22.0503	-56.3861	450.016	22.0933	-55.9378
		22.1003	-56.3887	450.013	22.1433	-55.9359
		22.1503	-56.3865	450.02	22.1933	-55.9425
		22.2003	-56.3853	450.024	22.2433	-55.9386
		22.2503	-56.3875	450.021	22.2933	-55.9417
		22.3003	-56.3865	450.025	22.3433	-55.9402
		22.3503	-56.3867	450.029	22.3933	-55.9368
		22.4003	-56.3861	450.034	22.4433	-55.9356
		22.4503	-56.3849	450.023	22.4933	-55.9299
		22.5003	-56.3841	450.026	22.5433	-55.9303
		22.5503	-56.3838	450.031	22.5933	-55.9345
		22.6003	-56.378	450.028	22.6433	-55.9354
		22.6503	-56.3803	450.028	22.6933	-55.9308
		22.7003	-56.3809	450.032	22.7433	-55.9371
		22.7503	-56.3833	450.024	22.7933	-55.9312
		22.8003	-56.3795	450.036	22.8433	-55.9365
		22.8503	-56.3832	450.029	22.8933	-55.935
		22.9003	-56.3802	450.035	22.9433	-55.9355
		22.9503	-56.3829	450.031	22.9933	-55.9347
		23.0003	-56.3796	450.029	23.0433	-55.9325
		23.0503	-56.3779	450.03	23.0933	-55.9342
		23.1003	-56.3797	450.029	23.1433	-55.9352
		23.1503	-56.3774	450.015	23.1933	-55.9298
		23.2003	-56.3773	450.012	23.2433	-55.9265
		23.2503	-56.3573	448.759	23.2933	-55.6889
		23.3003	-56.0946	440.546	23.3433	-55.3332
		23.3503	-55.7578	430.9	23.3933	-54.9802
		23.4003	-55.4072	421.303	23.4433	-54.6308
		23.4503	-55.071	411.961	23.4933	-54.2942
		23.5003	-54.7407	402.815	23.5433	-54.0363
		23.5503	-54.5248	398.002	23.5933	-53.9951
		23.6003	-54.5033	398.028	23.6433	-54.0231
		23.6503	-54.5332	398.886	23.6933	-54.0507
		23.7003	-54.5529	399.481	23.7433	-54.062
		23.7503	-54.5698	399.792	23.7933	-54.0702
		23.8003	-54.5739	399.931	23.8433	-54.0749
		23.8503	-54.5913	399.984	23.8933	-54.0781
		23.9003	-54.5746	400.011	23.9433	-54.0756
		23.9503	-54.5713	400.025	23.9933	-54.0748
		24.0003	-54.5714	400.01	24.0433	-54.0684
		24.0503	-54.5718	400.035	24.0933	-54.0662
		24.1003	-54.5716	400.04	24.1433	-54.0757
		24.1503	-54.5699	400.033	24.1933	-54.0709
		24.2003	-54.5695	400.028	24.2433	-54.0644
		24.2503	-54.57	400.02	24.2933	-54.0719
		24.3003	-54.5682	400.02	24.3433	-54.072
		24.3503	-54.5654	400.041	24.3933	-54.069
		24.4003	-54.5634	400.038	24.4433	-54.0668
		24.4503	-54.5602	400.012	24.4933	-54.063
		24.5003	-54.5674	400.006	24.5433	-54.0663
		24.5503	-54.5647	400.023	24.5933	-54.0614
		24.6003	-54.5603	400.038	24.6433	-54.0671
		24.6503	-54.5624	400.031	24.6933	-54.0618
		24.7003	-54.5552	400.038	24.7433	-54.0641
		24.7503	-54.56	400.039	24.7933	-54.0646
		24.8003	-54.5595	400.024	24.8433	-54.0622
		24.8503	-54.5694	400.023	24.8933	-54.063
		24.9003	-54.5592	400.035	24.9433	-54.0597
		24.9503	-54.5587	400.024	24.9933	-54.0613
		25.0003	-54.5554	400.022	25.0433	-54.0589
		25.0503	-54.556	400.029	25.0933	-54.0507
		25.1003	-54.5549	400.022	25.1433	-54.0528
		25.1503	-54.5566	400.037	25.1933	-54.0511
		25.2003	-54.5538	400.026	25.2433	-54.049
		25.2503	-54.5553	400.032	25.2933	-54.0526
		25.3003	-54.5675	400.032	25.3433	-54.0507
		25.3503	-54.5489	400.034	25.3933	-54.0466
		25.4003	-54.5555	400.018	25.4433	-54.0468
		25.4503	-54.5553	400.025	25.4933	-54.043
		25.5003	-54.5554	400.035	25.5433	-54.0433
		25.5503	-54.554	400.049	25.5933	-54.0452
		25.6003	-54.552	400.039	25.6433	-54.045
		25.6503	-54.5529	400.043	25.6933	-54.0395
		25.7003	-54.5497	400.029	25.7433	-54.0443
		25.7503	-54.5493	400.024	25.7933	-54.041
		25.8003	-54.5512	400.035	25.8433	-54.0451
		25.8503	-54.5483	400.025	25.8933	-54.0436
		25.9003	-54.5468	400.017	25.9433	-54.044
		25.9503	-54.5487	400.019	25.9933	-54.0445
		26.0003	-54.5479	400.037	26.0433	-54.044
		26.0503	-54.5475	400.04	26.0933	-54.0435
		26.1003	-54.5438	400.045	26.1433	-54.0438
		26.1503	-54.5525	400.045	26.1933	-54.0482
		26.2003	-54.5455	400.037	26.2433	-54.0489
		26.2503	-54.5424	400.027	26.2933	-54.0477
		26.3003	-54.5512	400.017	26.3433	-54.0433
		26.3503	-54.5446	400.03	26.3933	-54.044
		26.4003	-54.542	400.036	26.4433	-54.046
		26.4503	-54.5477	400.026	26.4933	-54.0488
		26.5003	-54.5443	400.037	26.5433	-54.0454
		26.5503	-54.5436	400.031	26.5933	-54.0513
		26.6003	-54.5413	400.024	26.6433	-54.0432
		26.6503	-54.541	400.032	26.6933	-54.0451
		26.7003	-54.5397	400.037	26.7433	-54.0414
		26.7503	-54.5438	400.023	26.7933	-54.0387
		26.8003	-54.5419	400.021	26.8433	-54.0406
		26.8503	-54.5384	400.032	26.8933	-54.0366
		26.9003	-54.5436	400.034	26.9433	-54.0356
		26.9503	-54.5409	400.028	26.9933	-54.0331
		27.0003	-54.539	400.013	27.0433	-54.0342
		27.0503	-54.5372	400.011	27.0933	-54.0347
		27.1003	-54.5382	400.013	27.1433	-54.0324
		27.1503	-54.537	400.024	27.1933	-54.0323
		27.2003	-54.5499	400.021	27.2433	-54.0356
		27.2503	-54.5357	400.045	27.2933	-54.0338
		27.3003	-54.5385	400.038	27.3433	-54.0307
		27.3503	-54.5369	400.034	27.3933	-54.0319
		27.4003	-54.537	400.021	27.4433	-54.0291
		27.4503	-54.5365	400.026	27.4933	-54.0309
		27.5003	-54.5339	400.032	27.5433	-54.0244
		27.5503	-54.5343	400.034	27.5933	-54.0307
		27.6003	-54.5315	400.034	27.6433	-54.029
		27.6503	-54.5358	400.042	27.6933	-54.0284
		27.7003	-54.5348	400.025	27.7433	-54.0285
		27.7503	-54.5353	400.024	27.7933	-54.028
		27.8003	-54.5333	400.031	27.8433	-54.0277
		27.8503	-54.5369	400.037	27.8933	-54.0303
		27.9003	-54.5372	400.012	27.9433	-54.0258
		27.9503	-54.5338	400.023	27.9933	-54.024
		28.0003	-54.5306	400.038	28.0433	-54.0294
		28.0503	-54.5311	400.043	28.0933	-54.0324
		28.1003	-54.5233	400.027	28.1433	-54.028
		28.1503	-54.5314	400.017	28.1933	-54.0333
		28.2003	-54.5245	400.024	28.2433	-54.0285
		28.2503	-54.5304	400.035	28.2933	-54.0247
		28.3003	-54.5323	400.037	28.3433	-54.0249
		28.3503	-54.5299	400.05	28.3933	-54.0295
		28.4003	-54.5338	400.041	28.4433	-54.0262
		28.4503	-54.5256	400.028	28.4933	-54.0289
		28.5003	-54.5165	400.034	28.5433	-53.9563
		28.5503	-54.4267	395.745	28.5933	-53.6699
		28.6003	-54.1329	386.732	28.6433	-53.3209
		28.6503	-53.8009	376.897	28.6933	-52.974
		28.7003	-53.467	367.307	28.7433	-52.6373
		28.7503	-53.1519	358.007	28.7933	-52.3186
		28.8003	-52.8465	349.266	28.8433	-52.1618
		28.8503	-52.7241	347.26	28.8933	-52.1554
		28.9003	-52.7331	347.988	28.9433	-52.1864
		28.9503	-52.7624	348.969	28.9933	-52.2118
		29.0003	-52.7889	349.574	29.0433	-52.2383
		29.0503	-52.7986	349.844	29.0933	-52.2353
		29.1003	-52.8007	349.957	29.1433	-52.2299
		29.1503	-52.8005	350.004	29.1933	-52.2275
		29.2003	-52.7989	350.019	29.2433	-52.2368
		29.2503	-52.8048	350.017	29.2933	-52.2355
		29.3003	-52.8005	350.026	29.3433	-52.2318
		29.3503	-52.7979	350.027	29.3933	-52.2342
		29.4003	-52.7982	350.026	29.4433	-52.2282
		29.4503	-52.7863	350.035	29.4933	-52.2259
		29.5003	-52.7959	350.044	29.5433	-52.2241
		29.5503	-52.7986	350.041	29.5933	-52.2207
		29.6003	-52.7931	350.031	29.6433	-52.2227
		29.6503	-52.7933	350.029	29.6933	-52.2213
		29.7003	-52.7901	350.031	29.7433	-52.2188
		29.7503	-52.7905	350.031	29.7933	-52.2177
		29.8003	-52.7906	350.03	29.8433	-52.2191
		29.8503	-52.7914	350.029	29.8933	-52.2227
		29.9003	-52.7875	350.024	29.9433	-52.224
		29.9503	-52.7885	350.03	29.9933	-52.2242
		30.0003	-52.7871	350.02	30.0433	-52.2269
		30.0503	-52.787	350.033	30.0933	-52.2203
		30.1003	-52.7852	350.036	30.1433	-52.2232
		30.1503	-52.7855	350.034	30.1933	-52.2234
		30.2003	-52.7844	350.03	30.2433	-52.223
		30.2503	-52.782	350.039	30.2933	-52.2271
		30.3003	-52.7824	350.036	30.3433	-52.2206
		30.3503	-52.7834	350.037	30.3933	-52.2215
		30.4003	-52.7814	350.026	30.4433	-52.2216
		30.4503	-52.782	350.027	30.4933	-52.2219
		30.5003	-52.7802	350.03	30.5433	-52.2198
		30.5503	-52.7797	350.038	30.5933	-52.221
		30.6003	-52.7793	350.033	30.6433	-52.2173
		30.6503	-52.7835	350.037	30.6933	-52.2123
		30.7003	-52.7799	350.033	30.7433	-52.208
		30.7503	-52.7796	350.028	30.7933	-52.2166
		30.8003	-52.7779	350.026	30.8433	-52.2193
		30.8503	-52.7777	350.029	30.8933	-52.2205
		30.9003	-52.7763	350.029	30.9433	-52.223
		30.9503	-52.7775	350.026	30.9933	-52.2202
		31.0003	-52.7794	350.03	31.0433	-52.2175
		31.0503	-52.7785	350.002	31.0933	-52.2173
		31.1003	-52.7783	350.026	31.1433	-52.2163
		31.1503	-52.7784	350.031	31.1933	-52.2158
		31.2003	-52.7773	350.036	31.2433	-52.2162
		31.2503	-52.7773	350.034	31.2933	-52.2156
		31.3003	-52.7757	350.03	31.3433	-52.2149
		31.3503	-52.776	350.032	31.3933	-52.2146
		31.4003	-52.7788	350.044	31.4433	-52.213
		31.4503	-52.775	350.038	31.4933	-52.2122
		31.5003	-52.777	350.03	31.5433	-52.207
		31.5503	-52.7763	350.011	31.5933	-52.2009
		31.6003	-52.7769	350.022	31.6433	-52.2092
		31.6503	-52.777	350.025	31.6933	-52.2158
		31.7003	-52.7776	350.026	31.7433	-52.2097
		31.7503	-52.7749	350.029	31.7933	-52.2118
		31.8003	-52.7761	350.03	31.8433	-52.2068
		31.8503	-52.7753	350.031	31.8933	-52.2182
		31.9003	-52.774	350.029	31.9433	-52.2084
		31.9503	-52.7742	350.032	31.9933	-52.2081
		32.0003	-52.7727	350.026	32.0433	-52.2111
		32.0503	-52.7741	350.025	32.0933	-52.2115
		32.1003	-52.7739	350.038	32.1433	-52.2078
		32.1503	-52.7727	350.028	32.1933	-52.2111
		32.2003	-52.7735	350.034	32.2433	-52.2103
		32.2503	-52.7736	350.026	32.2933	-52.2076
		32.3003	-52.7718	350.03	32.3433	-52.2137
		32.3503	-52.771	350.025	32.3933	-52.2115
		32.4003	-52.7735	350.044	32.4433	-52.2087
		32.4503	-52.7724	350.05	32.4933	-52.2119
		32.5003	-52.7708	350.033	32.5433	-52.2028
		32.5503	-52.7724	350.036	32.5933	-52.1991
		32.6003	-52.7708	350.022	32.6433	-52.2
		32.6503	-52.7707	350.024	32.6933	-52.1993
		32.7003	-52.7715	350.024	32.7433	-52.1985
		32.7503	-52.7719	350.028	32.7933	-52.198
		32.8003	-52.7702	350.04	32.8433	-52.1968
		32.8503	-52.7707	350.035	32.8933	-52.195
		32.9003	-52.7713	350.033	32.9433	-52.196
		32.9503	-52.7705	350.047	32.9933	-52.1929
		33.0003	-52.7699	350.026	33.0433	-52.1945
		33.0503	-52.7695	350.03	33.0933	-52.193
		33.1003	-52.7689	350.03	33.1433	-52.1932
		33.1503	-52.7687	350.032	33.1933	-52.1924
		33.2003	-52.7684	350.033	33.2433	-52.1918
		33.2503	-52.7685	350.032	33.2933	-52.1916
		33.3003	-52.7698	350.025	33.3433	-52.192
		33.3503	-52.7676	350.039	33.3933	-52.1908
		33.4003	-52.7684	350.036	33.4433	-52.1898
		33.4503	-52.7685	350.037	33.4933	-52.1898
		33.5003	-52.7677	350.022	33.5433	-52.1904
		33.5503	-52.768	350.031	33.5933	-52.1904
		33.6003	-52.7679	350.026	33.6433	-52.1891
		33.6503	-52.7664	350.026	33.6933	-52.1905
		33.7003	-52.767	350.038	33.7433	-52.1913
		33.7503	-52.7672	350.045	33.7933	-52.1948
		33.8003	-52.7637	349.679	33.8433	-52.0371
		33.8503	-52.5791	342.569	33.8933	-51.7277
		33.9003	-52.2728	332.881	33.9433	-51.3857
		33.9503	-51.9457	322.934	33.9933	-51.0482
		34.0003	-51.6251	313.325	34.0433	-50.7241
		34.0503	-51.3221	304.022	34.0933	-50.4303
		34.1003	-51.0649	297.542	34.1433	-50.3401
		34.1503	-51.0026	296.853	34.1933	-50.3601
		34.2003	-51.026	297.973	34.2433	-50.3969
		34.2503	-51.0631	299.039	34.2933	-50.4257
		34.3003	-51.0869	299.655	34.3433	-50.4406
		34.3503	-51.0973	299.925	34.3933	-50.4459
		34.4003	-51.0993	300.008	34.4433	-50.4462
		34.4503	-51.102	300.027	34.4933	-50.4461
		34.5003	-51.101	300.014	34.5433	-50.4417
		34.5503	-51.1005	300.017	34.5933	-50.4425
		34.6003	-51.0982	300.016	34.6433	-50.4418
		34.6503	-51.0966	300.015	34.6933	-50.4413
		34.7003	-51.0935	300.017	34.7433	-50.4422
		34.7503	-51.0928	300.015	34.7933	-50.4401
		34.8003	-51.0926	300.014	34.8433	-50.4393
		34.8503	-51.0924	300.014	34.8933	-50.4395
		34.9003	-51.0908	300.015	34.9433	-50.4398
		34.9503	-51.0895	300.015	34.9933	-50.4354
		35.0003	-51.0891	300.015	35.0433	-50.4375
		35.0503	-51.0861	300.015	35.0933	-50.437
		35.1003	-51.0853	300.016	35.1433	-50.4368
		35.1503	-51.0854	300.021	35.1933	-50.4334
		35.2003	-51.0857	300.015	35.2433	-50.4351
		35.2503	-51.0838	300.003	35.2933	-50.4337
		35.3003	-51.0832	299.998	35.3433	-50.4344
		35.3503	-51.0802	300.014	35.3933	-50.434
		35.4003	-51.0806	300.017	35.4433	-50.4335
		35.4503	-51.0794	300.016	35.4933	-50.4336
		35.5003	-51.0803	300.014	35.5433	-50.4322
		35.5503	-51.0796	300.018	35.5933	-50.4349
		35.6003	-51.0781	300.018	35.6433	-50.4306
		35.6503	-51.0766	300.017	35.6933	-50.4301
		35.7003	-51.0758	300.012	35.7433	-50.4319
		35.7503	-51.0753	300.015	35.7933	-50.4301
		35.8003	-51.0739	300.013	35.8433	-50.4273
		35.8503	-51.0741	300.008	35.8933	-50.4294
		35.9003	-51.0739	300.033	35.9433	-50.4272
		35.9503	-51.0729	300.033	35.9933	-50.4271
		36.0003	-51.0727	300.023	36.0433	-50.4265
		36.0503	-51.0718	300.016	36.0933	-50.4251
		36.1003	-51.0703	300.023	36.1433	-50.4291
		36.1503	-51.0691	300.02	36.1933	-50.4237
		36.2003	-51.0696	300.023	36.2433	-50.4241
		36.2503	-51.0693	300.022	36.2933	-50.4262
		36.3003	-51.0672	300.018	36.3433	-50.4252
		36.3503	-51.0668	300.019	36.3933	-50.4263
		36.4003	-51.0668	300.022	36.4433	-50.4238
		36.4503	-51.0658	300.013	36.4933	-50.4233
		36.5003	-51.066	300.015	36.5433	-50.4248
		36.5503	-51.0654	300.006	36.5933	-50.4217
		36.6003	-51.0642	300.012	36.6433	-50.423
		36.6503	-51.0643	300.011	36.6933	-50.4222
		36.7003	-51.0643	300.02	36.7433	-50.4204
		36.7503	-51.0633	300.014	36.7933	-50.4195
		36.8003	-51.0615	300.015	36.8433	-50.4219
		36.8503	-51.0611	300.027	36.8933	-50.422
		36.9003	-51.0598	300.017	36.9433	-50.4222
		36.9503	-51.063	300.003	36.9933	-50.4241
		37.0003	-51.0612	299.99	37.0433	-50.4205
		37.0503	-51.0628	300.003	37.0933	-50.4199
		37.1003	-51.0594	300.007	37.1433	-50.4205
		37.1503	-51.058	300.013	37.1933	-50.4216
		37.2003	-51.06	300.016	37.2433	-50.4173
		37.2503	-51.0581	300.02	37.2933	-50.4171
		37.3003	-51.0597	300.021	37.3433	-50.4213
		37.3503	-51.0608	300.017	37.3933	-50.4207
		37.4003	-51.0572	300.019	37.4433	-50.4196
		37.4503	-51.0569	300.025	37.4933	-50.4164
		37.5003	-51.0565	300.013	37.5433	-50.419
		37.5503	-51.0566	300.023	37.5933	-50.4189
		37.6003	-51.059	300.024	37.6433	-50.4147
		37.6503	-51.0564	300.018	37.6933	-50.4159
		37.7003	-51.0543	300.028	37.7433	-50.4152
		37.7503	-51.0549	300.033	37.7933	-50.4183
		37.8003	-51.0547	300.027	37.8433	-50.4158
		37.8503	-51.0543	300.019	37.8933	-50.4172
		37.9003	-51.0532	300.036	37.9433	-50.4153
		37.9503	-51.0541	300.028	37.9933	-50.4165
		38.0003	-51.0517	300.018	38.0433	-50.4151
		38.0503	-51.0503	300.016	38.0933	-50.4117
		38.1003	-51.053	300.019	38.1433	-50.4141
		38.1503	-51.0519	300.005	38.1933	-50.412
		38.2003	-51.0491	300.003	38.2433	-50.4117
		38.2503	-51.0485	300.007	38.2933	-50.413
		38.3003	-51.0501	300.008	38.3433	-50.4114
		38.3503	-51.0472	300.021	38.3933	-50.4066
		38.4003	-51.0492	300.017	38.4433	-50.4041
		38.4503	-51.0499	300.013	38.4933	-50.4033
		38.5003	-51.0525	300.021	38.5433	-50.3988
		38.5503	-51.0545	300.016	38.5933	-50.4006
		38.6003	-51.0462	300.019	38.6433	-50.4013
		38.6503	-51.0466	300.02	38.6933	-50.3995
		38.7003	-51.0494	300.015	38.7433	-50.3997
		38.7503	-51.0448	300.019	38.7933	-50.3965
		38.8003	-51.0454	300.021	38.8433	-50.3945
		38.8503	-51.0414	300.021	38.8933	-50.3929
		38.9003	-51.0446	300.025	38.9433	-50.3931
		38.9503	-51.0448	300.012	38.9933	-50.393
		39.0003	-51.0433	300.017	39.0433	-50.3928
		39.0503	-51.0413	300.021	39.0933	-50.3677
		39.1003	-51.0035	297.346	39.1433	-50.1414
		39.1503	-50.7705	289.048	39.1933	-49.8151
		39.2003	-50.4555	279.027	39.2433	-49.468
		39.2503	-50.145	268.983	39.2933	-49.1291
		39.3003	-49.8267	259.346	39.3433	-48.8022
		39.3503	-49.5287	250.043	39.3933	-48.4816
		39.4003	-49.239	240.957	39.4433	-48.1666
		39.4503	-48.9619	231.964	39.4933	-47.8575
		39.5003	-48.6845	223.005	39.5433	-47.5499
		39.5503	-48.4085	214.052	39.5933	-47.2452
		39.6003	-48.1364	205.069	39.6433	-46.94
		39.6503	-47.8665	197.188	39.6933	-46.7099
		39.7003	-47.7191	195.08	39.7433	-46.6253
		39.7503	-47.7003	196.144	39.7933	-46.6422
		39.8003	-47.7366	197.94	39.8433	-46.692
		39.8503	-47.7828	199.282	39.8933	-46.7364
		39.9003	-47.8166	199.987	39.9433	-46.7614
		39.9503	-47.8267	200.216	39.9933	-46.771
		40.0003	-47.8399	200.21	40.0433	-46.7689
		40.0503	-47.8347	200.12	40.0933	-46.7681
		40.1003	-47.8192	200.043	40.1433	-46.7626
		40.1503	-47.8189	200.01	40.1933	-46.7655
		40.2003	-47.819	200.002	40.2433	-46.7667
		40.2503	-47.8156	199.996	40.2933	-46.7621
		40.3003	-47.8245	200.007	40.3433	-46.7594
		40.3503	-47.815	200.007	40.3933	-46.7636
		40.4003	-47.8194	200.014	40.4433	-46.7575
		40.4503	-47.8097	200.011	40.4933	-46.7582
		40.5003	-47.809	200.029	40.5433	-46.757
		40.5503	-47.8051	200.026	40.5933	-46.7578
		40.6003	-47.8105	200.022	40.6433	-46.7538
		40.6503	-47.8071	200.023	40.6933	-46.7535
		40.7003	-47.7968	200.024	40.7433	-46.7549
		40.7503	-47.7981	200.017	40.7933	-46.7524
		40.8003	-47.7997	200.012	40.8433	-46.7513
		40.8503	-47.79	200.026	40.8933	-46.7504
		40.9003	-47.7975	200.023	40.9433	-46.7502
		40.9503	-47.7911	200.012	40.9933	-46.7516
		41.0003	-47.7842	200.022	41.0433	-46.7511
		41.0503	-47.7939	200.013	41.0933	-46.749
		41.1003	-47.7876	200.019	41.1433	-46.7488
		41.1503	-47.7831	200.023	41.1933	-46.7507
		41.2003	-47.786	200.02	41.2433	-46.7466
		41.2503	-47.7873	200.014	41.2933	-46.7331
		41.3003	-47.7939	200.022	41.3433	-46.7295
		41.3503	-47.784	200.011	41.3933	-46.7229
		41.4003	-47.785	200.008	41.4433	-46.718
		41.4503	-47.784	200.019	41.4933	-46.7153
		41.5003	-47.7836	200.021	41.5433	-46.7133
		41.5503	-47.7815	200.026	41.5933	-46.7113
		41.6003	-47.7762	200.022	41.6433	-46.7181
		41.6503	-47.7843	200.024	41.6933	-46.7237
		41.7003	-47.772	200.023	41.7433	-46.7232
		41.7503	-47.7796	200.011	41.7933	-46.7281
		41.8003	-47.7729	200.001	41.8433	-46.725
		41.8503	-47.7679	200.035	41.8933	-46.7302
		41.9003	-47.7736	200.023	41.9433	-46.7252
		41.9503	-47.7657	200.017	41.9933	-46.7363
		42.0003	-47.7679	200.021	42.0433	-46.7296
		42.0503	-47.7734	200.015	42.0933	-46.7294
		42.1003	-47.7618	200.02	42.1433	-46.7266
		42.1503	-47.7634	200.019	42.1933	-46.7263
		42.2003	-47.7626	200.019	42.2433	-46.7294
		42.2503	-47.7644	200.022	42.2933	-46.7276
		42.3003	-47.7584	200.006	42.3433	-46.7303
		42.3503	-47.7566	200.014	42.3933	-46.7308
		42.4003	-47.7582	200.019	42.4433	-46.7279
		42.4503	-47.7565	200.022	42.4933	-46.7315
		42.5003	-47.7541	200.015	42.5433	-46.726
		42.5503	-47.7508	200.018	42.5933	-46.7305
		42.6003	-47.7547	200.017	42.6433	-46.728
		42.6503	-47.7525	200.032	42.6933	-46.7242
		42.7003	-47.7517	200.041	42.7433	-46.7212
		42.7503	-47.7521	200.026	42.7933	-46.7227
		42.8003	-47.7432	200.017	42.8433	-46.7244
		42.8503	-47.7464	200.012	42.8933	-46.7221
		42.9003	-47.7449	200.014	42.9433	-46.7225
		42.9503	-47.7408	200.033	42.9933	-46.7226
		43.0003	-47.7438	200.028	43.0433	-46.7218
		43.0503	-47.7462	200.038	43.0933	-46.7098
		43.1003	-47.741	200.024	43.1433	-46.7014
		43.1503	-47.7436	200.009	43.1933	-46.7012
		43.2003	-47.742	200.004	43.2433	-46.6942
		43.2503	-47.7461	200.005	43.2933	-46.6932
		43.3003	-47.7299	200.023	43.3433	-46.6931
		43.3503	-47.7333	200.023	43.3933	-46.695
		43.4003	-47.7304	200.016	43.4433	-46.6889
		43.4503	-47.7332	200.027	43.4933	-46.6896
		43.5003	-47.7323	200.017	43.5433	-46.6844
		43.5503	-47.7303	200.016	43.5933	-46.6846
		43.6003	-47.7326	200.009	43.6433	-46.6831
		43.6503	-47.7341	200.02	43.6933	-46.6834
		43.7003	-47.7225	200.015	43.7433	-46.6817
		43.7503	-47.7277	200	43.7933	-46.6825
		43.8003	-47.7223	200.008	43.8433	-46.6806
		43.8503	-47.7266	200.017	43.8933	-46.6838
		43.9003	-47.724	200.026	43.9433	-46.6929
		43.9503	-47.7186	200.023	43.9933	-46.6965
		44.0003	-47.7229	200.033	44.0433	-46.6982
		44.0503	-47.7229	200.028	44.0933	-46.7006
		44.1003	-47.7254	200.02	44.1433	-46.702
		44.1503	-47.7169	200.023	44.1933	-46.7006
		44.2003	-47.7186	200.011	44.2433	-46.7034
		44.2503	-47.7176	200.008	44.2933	-46.7012
		44.3003	-47.7177	200.004	44.3433	-46.7026
		44.3503	-47.7152	200.015	44.3933	-46.7024
		44.4003	-47.7152	200.021	44.4433	-46.704
		44.4503	-47.7152	200.03	44.4933	-46.7047
		44.5003	-47.7138	200.037	44.5433	-46.7052
		44.5503	-47.7075	200.016	44.5933	-46.7038
		44.6003	-47.7064	200.015	44.6433	-46.6919
		44.6503	-47.7096	200.007	44.6933	-46.7031
		44.7003	-47.709	200.014	44.7433	-46.7054
		44.7503	-47.7077	200.026	44.7933	-46.7029
		44.8003	-47.7028	200.017	44.8433	-46.7021
		44.8503	-47.7051	200.011	44.8933	-46.701
		44.9003	-47.7045	200.02	44.9433	-46.6995
		44.9503	-47.701	200.041	44.9933	-46.7061
		45.0003	-47.6998	200.036	45.0433	-46.7062
		45.0503	-47.7032	200.028	45.0933	-46.7068
		45.1003	-47.7002	200.029	45.1433	-46.7074
		45.1503	-47.6993	200.016	45.1933	-46.7022
		45.2003	-47.6998	200.019	45.2433	-46.6906
		45.2503	-47.6979	200.024	45.2933	-46.6891
		45.3003	-47.6959	200.022	45.3433	-46.6825
		45.3503	-47.6967	200.023	45.3933	-46.6789
		45.4003	-47.695	200.021	45.4433	-46.6819
		45.4503	-47.6907	200.015	45.4933	-46.6858
		45.5003	-47.6916	200.015	45.5433	-46.6934
		45.5503	-47.6967	200.019	45.5933	-46.6988
		45.6003	-47.6984	200.011	45.6433	-46.6978
		45.6503	-47.6938	199.712	45.6933	-46.6894
		45.7003	-47.6543	197.816	45.7433	-46.617
		45.7503	-47.5852	195.117	45.7933	-46.5275
		45.8003	-47.4984	192.267	45.8433	-46.4393
		45.8503	-47.4037	189.51	45.8933	-46.3503
		45.9003	-47.3282	186.915	45.9433	-46.2694
		45.9503	-47.2482	184.443	45.9933	-46.2056
		46.0003	-47.1766	182.044	46.0433	-46.1036
		46.0503	-47.1048	179.681	46.0933	-46.0197
		46.1003	-47.0238	177.312	46.1433	-45.942
		46.1503	-46.9558	174.922	46.1933	-45.8567
		46.2003	-46.8865	172.523	46.2433	-45.7852
		46.2503	-46.8138	170.126	46.2933	-45.7161
		46.3003	-46.7351	167.733	46.3433	-45.6265
		46.3503	-46.6664	165.331	46.3933	-45.5611
		46.4003	-46.6002	162.937	46.4433	-45.4861
		46.4503	-46.5232	160.531	46.4933	-45.4124
		46.5003	-46.4532	158.125	46.5433	-45.3373
		46.5503	-46.3843	155.723	46.5933	-45.2741
		46.6003	-46.3176	153.327	46.6433	-45.1989
		46.6503	-46.2567	150.915	46.6933	-45.1471
		46.7003	-46.1847	148.527	46.7433	-45.0733
		46.7503	-46.1161	146.149	46.7933	-45.0059
		46.8003	-46.0569	143.762	46.8433	-44.9465
		46.8503	-45.9909	141.355	46.8933	-44.886
		46.9003	-45.9575	138.959	46.9433	-44.8174
		46.9503	-45.8727	136.562	46.9933	-44.7655
		47.0003	-45.812	134.166	47.0433	-44.7124
		47.0503	-45.7518	131.771	47.0933	-44.6502
		47.1003	-45.6979	129.385	47.1433	-44.5933
		47.1503	-45.6457	126.985	47.1933	-44.5419
		47.2003	-45.5938	124.603	47.2433	-44.4848
		47.2503	-45.5395	122.194	47.2933	-44.4244
		47.3003	-45.5034	119.791	47.3433	-44.3699
		47.3503	-45.4478	117.373	47.3933	-44.3163
		47.4003	-45.4068	114.97	47.4433	-44.257
		47.4503	-45.3467	112.588	47.4933	-44.2041
		47.5003	-45.3216	110.186	47.5433	-44.1401
		47.5503	-45.2824	107.799	47.5933	-44.0828
		47.6003	-45.249	105.406	47.6433	-44.0262
		47.6503	-45.2138	103.004	47.6933	-43.9631
		47.7003	-45.1886	100.606	47.7433	-43.9006
		47.7503	-45.1564	98.2161	47.7933	-43.8364
		47.8003	-45.1338	95.8181	47.8433	-43.7694
		47.8503	-45.123	93.4321	47.8933	-43.7006
		47.9003	-45.0986	91.0559	47.9433	-43.6184
		47.9503	-45.0746	88.6704	47.9933	-43.55
		48.0003	-45.0354	86.2876	48.0433	-43.4699
		48.0503	-45.048	83.9145	48.0933	-43.3849
		48.1003	-45.0357	81.5136	48.1433	-43.3036
		48.1503	-45.0221	79.1167	48.1933	-43.2125
		48.2003	-45.0171	76.6983	48.2433	-43.1257
		48.2503	-45.0105	74.294	48.2933	-43.0216
		48.3003	-45.0063	71.9021	48.3433	-42.9306
		48.3503	-45.0052	69.5195	48.3933	-42.8204
		48.4003	-45.0064	67.1196	48.4433	-42.6999
		48.4503	-45.0052	64.7305	48.4933	-42.5806
		48.5003	-45.0157	62.3477	48.5433	-42.4583
		48.5503	-45.0097	59.9634	48.5933	-42.3183
		48.6003	-44.9983	57.5903	48.6433	-42.1872
		48.6503	-45.0157	55.1917	48.6933	-42.0382
		48.7003	-45.0226	52.8185	48.7433	-41.8813
		48.7503	-45.0267	50.4257	48.7933	-41.7208
		48.8003	-45.0323	48.0476	48.8433	-41.5543
		48.8503	-45.0387	45.6535	48.8933	-41.3751
		48.9003	-45.0498	43.2675	48.9433	-41.2
		48.9503	-45.0571	40.877	48.9933	-41.0094
		49.0003	-45.0659	38.518	49.0433	-40.8137
		49.0503	-45.0731	36.3154	49.0933	-40.6121
		49.1003	-45.0615	34.3406	49.1433	-40.4094
		49.1503	-45.0748	32.6909

## Sheet: fig 4b
		1 / T / K	Mol % H isobaric	1 / T / K	Mol % H isothermal
		0.00115	0.43034	0.00174	0.13763
		0.00121	0.65536	0.00149	0.10771
		0.00129	0.87002	0.00129	0.04787
		0.00138	1.00418	0.00115	0.02992
		0.00149	1.1308
		0.0016	1.27606
		0.00174	1.45046

## Sheet: Fig 4c - d
	atm	t / min	t / hrs	wt change / %
	Dry air	922	15.3667	0
		924	15.4	-0.000266889
		926	15.4333	-0.000458716
		928	15.4667	-0.000462886
		930	15.5	-0.000329441
		932	15.5333	-0.000191827
		934	15.5667	-0.000327773
		936	15.6	-0.000513344
		938	15.6333	-6.21351e-05
		940	15.6667	2.58549e-05
		942	15.7	8.34028e-06
		944	15.7333	1.66806e-05
		946	15.7667	9.13261e-05
		948	15.8	0.000166806
		950	15.8333	3.75313e-05
		952	15.8667	0.000100083
		954	15.9	0.000100083
		956	15.9333	0.000117181
		958	15.9667	-0.000185571
		960	16	-7.54796e-05
		962	16.0333	-8.7573e-05
		964	16.0667	-4.58716e-05
		966	16.1	8.7573e-06
		968	16.1333	0.000103837
		970	16.1667	0.000162636
		972	16.2	0.000158882
		974	16.2333	-4.17014e-06
		976	16.2667	0.000432444
		978	16.3	0.000322769
		980	16.3333	0.00015638
		982	16.3667	2.9191e-05
		984	16.4	0.000117598
		986	16.4333	0.000841118
		988	16.4667	0.00112
		990	16.5	0.00186
		992	16.5333	0.00241
		994	16.5667	0.00255
		996	16.6	0.00283
		998	16.6333	0.003
		1000	16.6667	0.00301
		1002	16.7	0.00307
		1004	16.7333	0.00302
		1006	16.7667	0.00334
		1008	16.8	0.00356
		1010	16.8333	0.00356
		1012	16.8667	0.00362
		1014	16.9	0.00333
		1016	16.9333	0.00409
		1018	16.9667	0.00404
	wet air	1020	17	0.00355
		1022	17.0333	0.00427
		1024	17.0667	0.00444
		1026	17.1	0.00462
		1028	17.1333	0.00421
		1030	17.1667	0.00449
		1032	17.2	0.00449
		1034	17.2333	0.00471
		1036	17.2667	0.00518
		1038	17.3	0.00443
		1040	17.3333	0.00467
		1042	17.3667	0.00445
		1044	17.4	0.00456
		1046	17.4333	0.00465
		1048	17.4667	0.00469
		1050	17.5	0.00517
		1052	17.5333	0.00508
		1054	17.5667	0.00521
		1056	17.6	0.005
		1058	17.6333	0.00496
		1060	17.6667	0.00498
		1062	17.7	0.00508
		1064	17.7333	0.00509
		1066	17.7667	0.0054
		1068	17.8	0.00568
		1070	17.8333	0.00552
		1072	17.8667	0.00555
		1074	17.9	0.00551
		1076	17.9333	0.00458
		1078	17.9667	0.0051
		1080	18	0.00529
		1082	18.0333	0.0052
		1084	18.0667	0.00533
		1086	18.1	0.00538
		1088	18.1333	0.00531
		1090	18.1667	0.00527
		1092	18.2	0.00544
		1094	18.2333	0.00534
		1096	18.2667	0.0053
		1098	18.3	0.0053
		1100	18.3333	0.00537
		1102	18.3667	0.00563
		1104	18.4	0.00538
		1106	18.4333	0.00527
		1108	18.4667	0.00477
		1110	18.5	0.00504
		1112	18.5333	0.00507
		1114	18.5667	0.00513
		1116	18.6	0.00523
		1118	18.6333	0.00525
		1120	18.6667	0.00515
		1122	18.7	0.00539
		1124	18.7333	0.00518
		1126	18.7667	0.00487
		1128	18.8	0.00515
		1130	18.8333	0.0052
		1132	18.8667	0.00533
		1134	18.9	0.00523
		1136	18.9333	0.00547
		1138	18.9667	0.00508
		1140	19	0.00518
		1142	19.0333	0.00553
		1144	19.0667	0.00534
		1146	19.1	0.00508
		1148	19.1333	0.00512
		1150	19.1667	0.00521
		1152	19.2	0.00514
		1154	19.2333	0.00512
		1156	19.2667	0.00505
		1158	19.3	0.00512
		1160	19.3333	0.00519
		1162	19.3667	0.00527
		1164	19.4	0.00515
		1166	19.4333	0.00531
		1168	19.4667	0.00519
		1170	19.5	0.00507
		1172	19.5333	0.00519
		1174	19.5667	0.00519
		1176	19.6	0.00526
		1178	19.6333	0.00551
		1180	19.6667	0.00542
		1182	19.7	0.0054
		1184	19.7333	0.00517
		1186	19.7667	0.00543
		1188	19.8	0.00538
		1190	19.8333	0.00529
		1192	19.8667	0.00589
		1194	19.9	0.00537
		1196	19.9333	0.00576
		1198	19.9667	0.0056
		1200	20	0.00566
		1202	20.0333	0.00573
		1204	20.0667	0.0057
		1206	20.1	0.00548
		1208	20.1333	0.0056
		1210	20.1667	0.00581
		1212	20.2	0.00572
		1214	20.2333	0.00569
		1216	20.2667	0.00577
		1218	20.3	0.00577
		1220	20.3333	0.00564
		1222	20.3667	0.0057
		1224	20.4	0.0059
		1226	20.4333	0.00588
		1228	20.4667	0.00583
		1230	20.5	0.00572
		1232	20.5333	0.00574
		1234	20.5667	0.00565
		1236	20.6	0.00698
		1238	20.6333	0.00595
		1240	20.6667	0.00602
		1242	20.7	0.00606
		1244	20.7333	0.00603
		1246	20.7667	0.00617
		1248	20.8	0.00603
		1250	20.8333	0.00624
		1252	20.8667	0.00652
		1254	20.9	0.00658
		1256	20.9333	0.00632
		1258	20.9667	0.00631
		1260	21	0.00663
		1262	21.0333	0.00656
		1264	21.0667	0.00639
		1266	21.1	0.0068
		1268	21.1333	0.00646
		1270	21.1667	0.00646
		1272	21.2	0.00661
		1274	21.2333	0.00641
		1276	21.2667	0.00669
		1278	21.3	0.00612
		1280	21.3333	0.00727
		1282	21.3667	0.00631
		1284	21.4	0.00622
		1286	21.4333	0.00703
		1288	21.4667	0.00691
		1290	21.5	0.00687
		1292	21.5333	0.0069
		1294	21.5667	0.00681
		1296	21.6	0.00677
		1298	21.6333	0.00669
		1300	21.6667	0.00696
		1302	21.7	0.00728
		1304	21.7333	0.00715
		1306	21.7667	0.00725
		1308	21.8	0.00709
		1310	21.8333	0.00677
		1312	21.8667	0.00703
		1314	21.9	0.00717
		1316	21.9333	0.00735
		1318	21.9667	0.00741
		1320	22	0.00679
		1322	22.0333	0.00702
		1324	22.0667	0.00747
		1326	22.1	0.00777
		1328	22.1333	0.00786
		1330	22.1667	0.00723
		1332	22.2	0.0072
		1334	22.2333	0.00733
		1336	22.2667	0.00744
		1338	22.3	0.00762
		1340	22.3333	0.00763
		1342	22.3667	0.00754
		1344	22.4	0.00748
		1346	22.4333	0.00807
		1348	22.4667	0.00776
		1350	22.5	0.00781
		1352	22.5333	0.00786
		1354	22.5667	0.0077
		1356	22.6	0.00801
		1358	22.6333	0.00763
		1360	22.6667	0.00757
		1362	22.7	0.00786
		1364	22.7333	0.00754
		1366	22.7667	0.00771
		1368	22.8	0.00754
		1370	22.8333	0.00767
		1372	22.8667	0.00761
		1374	22.9	0.00769
		1376	22.9333	0.00779
		1378	22.9667	0.00762
		1380	23	0.00783
		1382	23.0333	0.00778
		1384	23.0667	0.00767
		1386	23.1	0.00763
		1388	23.1333	0.00774
		1390	23.1667	0.00771
		1392	23.2	0.00798
		1394	23.2333	0.00786
		1396	23.2667	0.00751
		1398	23.3	0.00792
		1400	23.3333	0.00798
		1402	23.3667	0.00809
		1404	23.4	0.00781
		1406	23.4333	0.0081
		1408	23.4667	0.00882
		1410	23.5	0.00804
		1412	23.5333	0.00811
		1414	23.5667	0.00819
		1416	23.6	0.00843
		1418	23.6333	0.00824
		1420	23.6667	0.00833
		1422	23.7	0.00849
		1424	23.7333	0.00825
		1426	23.7667	0.00859
		1428	23.8	0.00876
		1430	23.8333	0.00872
		1432	23.8667	0.00878
		1434	23.9	0.00871
		1436	23.9333	0.00859
		1438	23.9667	0.00865
		1440	24	0.00846
		1442	24.0333	0.00889
		1444	24.0667	0.00871
		1446	24.1	0.00872
		1448	24.1333	0.00884
		1450	24.1667	0.00885
		1452	24.2	0.00896
		1454	24.2333	0.00891
		1456	24.2667	0.00885
		1458	24.3	0.00907
		1460	24.3333	0.00946
		1462	24.3667	0.00903
		1464	24.4	0.00924
		1466	24.4333	0.00884
		1468	24.4667	0.00908
		1470	24.5	0.00909
		1472	24.5333	0.00909
		1474	24.5667	0.00914
		1476	24.6	0.00913
		1478	24.6333	0.00927
		1480	24.6667	0.00927
		1482	24.7	0.00934
		1484	24.7333	0.0093
		1486	24.7667	0.00946
		1488	24.8	0.00942
		1490	24.8333	0.00946
		1492	24.8667	0.00942
		1494	24.9	0.0095
		1496	24.9333	0.00946
		1498	24.9667	0.00946
		1500	25	0.00962
		1502	25.0333	0.00962
		1504	25.0667	0.00965
		1506	25.1	0.00984
		1508	25.1333	0.00992
		1510	25.1667	0.00997
		1512	25.2	0.00995
		1514	25.2333	0.00978
		1516	25.2667	0.00992
		1518	25.3	0.00992
		1520	25.3333	0.01003
		1522	25.3667	0.01027
		1524	25.4	0.01023
		1526	25.4333	0.01013
		1528	25.4667	0.01016
		1530	25.5	0.01018
		1532	25.5333	0.01007
		1534	25.5667	0.01021
		1536	25.6	0.01028
		1538	25.6333	0.01036
		1540	25.6667	0.01034
		1542	25.7	0.0104
		1544	25.7333	0.01048
		1546	25.7667	0.0104
		1548	25.8	0.01064
		1550	25.8333	0.01061
		1552	25.8667	0.01062
		1554	25.9	0.01056
		1556	25.9333	0.01071
		1558	25.9667	0.01098
		1560	26	0.01105
		1562	26.0333	0.01101
		1564	26.0667	0.01131
		1566	26.1	0.01132
		1568	26.1333	0.01122
		1570	26.1667	0.01127
		1572	26.2	0.0113
		1574	26.2333	0.01111
		1576	26.2667	0.01111
		1578	26.3	0.01128
		1580	26.3333	0.01131
		1582	26.3667	0.01134
		1584	26.4	0.01146
		1586	26.4333	0.01156
		1588	26.4667	0.01142
		1590	26.5	0.01138
		1592	26.5333	0.01134
		1594	26.5667	0.0115
		1596	26.6	0.01159
		1598	26.6333	0.01169
		1600	26.6667	0.01167
		1602	26.7	0.01186
		1604	26.7333	0.01178
		1606	26.7667	0.0118
		1608	26.8	0.01188
		1610	26.8333	0.01194
		1612	26.8667	0.01192
		1614	26.9	0.01192
		1616	26.9333	0.012
		1618	26.9667	0.01212
		1620	27	0.01225
		1622	27.0333	0.01238
		1624	27.0667	0.01228
		1626	27.1	0.01245
		1628	27.1333	0.01242
		1630	27.1667	0.01236
		1632	27.2	0.01245
		1634	27.2333	0.01267
		1636	27.2667	0.01267
		1638	27.3	0.01267
		1640	27.3333	0.01274
		1642	27.3667	0.01288
		1644	27.4	0.01292
		1646	27.4333	0.01294
		1648	27.4667	0.01296
		1650	27.5	0.01309
		1652	27.5333	0.01318
		1654	27.5667	0.01324
		1656	27.6	0.0134
		1658	27.6333	0.01335
		1660	27.6667	0.01347
		1662	27.7	0.01353
		1664	27.7333	0.01351
		1666	27.7667	0.01347
		1668	27.8	0.01364
		1670	27.8333	0.01363
		1672	27.8667	0.01394
		1674	27.9	0.0138
		1676	27.9333	0.0138
		1678	27.9667	0.01369
		1680	28	0.01396
		1682	28.0333	0.014
		1684	28.0667	0.01416
		1686	28.1	0.01422
		1688	28.1333	0.01411
		1690	28.1667	0.01418
		1692	28.2	0.01426
		1694	28.2333	0.01447
		1696	28.2667	0.01442
		1698	28.3	0.01452
		1700	28.3333	0.01462
		1702	28.3667	0.01463
		1704	28.4	0.01472
		1706	28.4333	0.01479
		1708	28.4667	0.01495
		1710	28.5	0.01495
		1712	28.5333	0.01495
		1714	28.5667	0.01498
		1716	28.6	0.01505
		1718	28.6333	0.0151
		1720	28.6667	0.01523
		1722	28.7	0.01509
		1724	28.7333	0.01526
		1726	28.7667	0.0154
		1728	28.8	0.01532
		1730	28.8333	0.01541
		1732	28.8667	0.01548
		1734	28.9	0.01555
		1736	28.9333	0.01561
		1738	28.9667	0.01565
		1740	29	0.01574
		1742	29.0333	0.01584
		1744	29.0667	0.01601
		1746	29.1	0.01597
		1748	29.1333	0.01604
		1750	29.1667	0.01605
		1752	29.2	0.01609
		1754	29.2333	0.01611
		1756	29.2667	0.01613
		1758	29.3	0.01633
		1760	29.3333	0.01636
		1762	29.3667	0.01648
		1764	29.4	0.01649
		1766	29.4333	0.01674
		1768	29.4667	0.01682
		1770	29.5	0.01682
		1772	29.5333	0.0168
		1774	29.5667	0.01677
		1776	29.6	0.01682
		1778	29.6333	0.01699
		1780	29.6667	0.01699
		1782	29.7	0.01707
		1784	29.7333	0.01718
		1786	29.7667	0.01738
		1788	29.8	0.01746
		1790	29.8333	0.01743
		1792	29.8667	0.01751
		1794	29.9	0.0177
		1796	29.9333	0.01765
		1798	29.9667	0.01776
		1800	30	0.01781
		1802	30.0333	0.01793
		1804	30.0667	0.01812
		1806	30.1	0.01813
		1808	30.1333	0.01812
		1810	30.1667	0.01813
		1812	30.2	0.01813
		1814	30.2333	0.0182
		1816	30.2667	0.01822
		1818	30.3	0.01834
		1820	30.3333	0.01851
		1822	30.3667	0.01858
		1824	30.4	0.01864
		1826	30.4333	0.01866
		1828	30.4667	0.01869
		1830	30.5	0.01887
		1832	30.5333	0.01895
		1834	30.5667	0.01889
		1836	30.6	0.01903
		1838	30.6333	0.01906
		1840	30.6667	0.01913
		1842	30.7	0.01922
		1844	30.7333	0.01932
		1846	30.7667	0.01937
		1848	30.8	0.01938
		1850	30.8333	0.01949
		1852	30.8667	0.01955
		1854	30.9	0.0198
		1856	30.9333	0.01985
		1858	30.9667	0.01989
		1860	31	0.01985
		1862	31.0333	0.02001
		1864	31.0667	0.01997
		1866	31.1	0.02015
		1868	31.1333	0.02022
		1870	31.1667	0.02032
		1872	31.2	0.02052
		1874	31.2333	0.0206
		1876	31.2667	0.02044
		1878	31.3	0.02061
		1880	31.3333	0.02064
		1882	31.3667	0.02087
		1884	31.4	0.02062
		1886	31.4333	0.02076
		1888	31.4667	0.02092
		1890	31.5	0.02087
		1892	31.5333	0.02115
		1894	31.5667	0.02114
		1896	31.6	0.02128
		1898	31.6333	0.02118
		1900	31.6667	0.02145
		1902	31.7	0.02143
		1904	31.7333	0.02154
		1906	31.7667	0.02151
		1908	31.8	0.02158
		1910	31.8333	0.02181
		1912	31.8667	0.02191
		1914	31.9	0.02199
		1916	31.9333	0.02207
		1918	31.9667	0.02211
		1920	32	0.02216
		1922	32.0333	0.02218
		1924	32.0667	0.02218
		1926	32.1	0.0223
		1928	32.1333	0.02262
		1930	32.1667	0.02251
		1932	32.2	0.02273
		1934	32.2333	0.02289
		1936	32.2667	0.02291
		1938	32.3	0.02306
		1940	32.3333	0.02302
		1942	32.3667	0.02313
		1944	32.4	0.02315
		1946	32.4333	0.02322
		1948	32.4667	0.02322
		1950	32.5	0.02322
		1952	32.5333	0.02343
		1954	32.5667	0.02354
		1956	32.6	0.02364
		1958	32.6333	0.0237
		1960	32.6667	0.02368
		1962	32.7	0.02368
		1964	32.7333	0.02378
		1966	32.7667	0.02385
		1968	32.8	0.02395
		1970	32.8333	0.02414
		1972	32.8667	0.0242
		1974	32.9	0.02422
		1976	32.9333	0.02435
		1978	32.9667	0.02438
		1980	33	0.02451
		1982	33.0333	0.02446
		1984	33.0667	0.02465
		1986	33.1	0.0246
		1988	33.1333	0.02477
		1990	33.1667	0.02481
		1992	33.2	0.02498
		1994	33.2333	0.0252
		1996	33.2667	0.02523
		1998	33.3	0.0253
		2000	33.3333	0.02535
		2002	33.3667	0.02556
		2004	33.4	0.0256
		2006	33.4333	0.02563
		2008	33.4667	0.02569
		2010	33.5	0.02581
		2012	33.5333	0.02575
		2014	33.5667	0.02592
		2016	33.6	0.02586
		2018	33.6333	0.02591
		2020	33.6667	0.02604
		2022	33.7	0.02611
		2024	33.7333	0.02618
		2026	33.7667	0.02625
		2028	33.8	0.02639
		2030	33.8333	0.02648
		2032	33.8667	0.02648
		2034	33.9	0.02664
		2036	33.9333	0.02681
		2038	33.9667	0.02677
		2040	34	0.02691
		2042	34.0333	0.02707
		2044	34.0667	0.02708
		2046	34.1	0.02727
		2048	34.1333	0.02739
		2050	34.1667	0.02739
		2052	34.2	0.02732
		2054	34.2333	0.02762
		2056	34.2667	0.02771
		2058	34.3	0.02774
		2060	34.3333	0.02787
		2062	34.3667	0.02789
		2064	34.4	0.02802
		2066	34.4333	0.02814
		2068	34.4667	0.02822
		2070	34.5	0.02831
		2072	34.5333	0.02831
		2074	34.5667	0.02852
		2076	34.6	0.02859
		2078	34.6333	0.02862
		2080	34.6667	0.02862
		2082	34.7	0.02889
		2084	34.7333	0.02894
		2086	34.7667	0.02894
		2088	34.8	0.02894
		2090	34.8333	0.02903
		2092	34.8667	0.02928
		2094	34.9	0.02932
		2096	34.9333	0.02943
		2098	34.9667	0.02954
		2100	35	0.02955
		2102	35.0333	0.0297
		2104	35.0667	0.02978
		2106	35.1	0.02986
		2108	35.1333	0.02998
		2110	35.1667	0.02999
		2112	35.2	0.03014
		2114	35.2333	0.03025
		2116	35.2667	0.03023
		2118	35.3	0.03023
		2120	35.3333	0.03046
		2122	35.3667	0.03056
		2124	35.4	0.03069
		2126	35.4333	0.03069
		2128	35.4667	0.03082
		2130	35.5	0.03085
		2132	35.5333	0.03097
		2134	35.5667	0.03108
		2136	35.6	0.03113
		2138	35.6333	0.03113
		2140	35.6667	0.03131
		2142	35.7	0.03145
		2144	35.7333	0.0316
		2146	35.7667	0.03168
		2148	35.8	0.03171
		2150	35.8333	0.03189
		2152	35.8667	0.03196
		2154	35.9	0.0321
		2156	35.9333	0.03214
		2158	35.9667	0.03231
		2160	36	0.03218
		2162	36.0333	0.03231
		2164	36.0667	0.03236
		2166	36.1	0.03248
		2168	36.1333	0.03251
		2170	36.1667	0.03256
		2172	36.2	0.03279
		2174	36.2333	0.03288
		2176	36.2667	0.03302
		2178	36.3	0.03306
		2180	36.3333	0.03319
		2182	36.3667	0.03328
		2184	36.4	0.03317
		2186	36.4333	0.03332
		2188	36.4667	0.03341
		2190	36.5	0.03359
		2192	36.5333	0.03366
		2194	36.5667	0.03372
		2196	36.6	0.03372
		2198	36.6333	0.0339
		2200	36.6667	0.03407
		2202	36.7	0.03421
		2204	36.7333	0.03429
		2206	36.7667	0.03443
		2208	36.8	0.03445
		2210	36.8333	0.03461
		2212	36.8667	0.03465
		2214	36.9	0.03486
		2216	36.9333	0.03486
		2218	36.9667	0.03478
		2220	37	0.0349
		2222	37.0333	0.035
		2224	37.0667	0.03498
		2226	37.1	0.03521
		2228	37.1333	0.0354
		2230	37.1667	0.03557
		2232	37.2	0.03573
		2234	37.2333	0.0358
		2236	37.2667	0.0358
		2238	37.3	0.03572
		2240	37.3333	0.03582
		2242	37.3667	0.03599
		2244	37.4	0.03618
		2246	37.4333	0.03624
		2248	37.4667	0.03628
		2250	37.5	0.03636
		2252	37.5333	0.03647
		2254	37.5667	0.03655
		2256	37.6	0.03661
		2258	37.6333	0.03686
		2260	37.6667	0.03687
		2262	37.7	0.03694
		2264	37.7333	0.03711
		2266	37.7667	0.0372
		2268	37.8	0.0373
		2270	37.8333	0.03737
		2272	37.8667	0.0375
		2274	37.9	0.03774
		2276	37.9333	0.03765
		2278	37.9667	0.03765
		2280	38	0.03783
		2282	38.0333	0.03792
		2284	38.0667	0.03813
		2286	38.1	0.03803
		2288	38.1333	0.03811
		2290	38.1667	0.03828
		2292	38.2	0.03853
		2294	38.2333	0.03867
		2296	38.2667	0.03855
		2298	38.3	0.03864
		2300	38.3333	0.03896
		2302	38.3667	0.03913
		2304	38.4	0.03859
		2306	38.4333	0.03894
		2308	38.4667	0.03894
		2310	38.5	0.03917
		2312	38.5333	0.03924
		2314	38.5667	0.03943
		2316	38.6	0.03957
		2318	38.6333	0.03969
		2320	38.6667	0.03973
		2322	38.7	0.03978
		2324	38.7333	0.03995
		2326	38.7667	0.03994
		2328	38.8	0.03995
		2330	38.8333	0.04007
		2332	38.8667	0.04031
		2334	38.9	0.04049
		2336	38.9333	0.04047
		2338	38.9667	0.04018
		2340	39	0.0404
		2342	39.0333	0.04049
		2344	39.0667	0.04074
		2346	39.1	0.04078
		2348	39.1333	0.04095
		2350	39.1667	0.04114
		2352	39.2	0.04118
		2354	39.2333	0.0412
		2356	39.2667	0.04128
		2358	39.3	0.04144
		2360	39.3333	0.04153
		2362	39.3667	0.04181
		2364	39.4	0.04168
		2366	39.4333	0.04157
		2368	39.4667	0.04184
		2370	39.5	0.04201
		2372	39.5333	0.04203
		2374	39.5667	0.04216
		2376	39.6	0.0422
		2378	39.6333	0.04222
		2380	39.6667	0.04278
		2382	39.7	0.04278
		2384	39.7333	0.04284
		2386	39.7667	0.04276
		2388	39.8	0.04307
		2390	39.8333	0.04289
		2392	39.8667	0.04285
		2394	39.9	0.04314
		2396	39.9333	0.04349
		2398	39.9667	0.04271
		2400	40	0.04362
		2402	40.0333	0.04372
		2404	40.0667	0.04371
		2406	40.1	0.04366
		2408	40.1333	0.04485
		2410	40.1667	0.04453
		2412	40.2	0.04426
		2414	40.2333	0.04424
		2416	40.2667	0.04432
		2418	40.3	0.04479
		2420	40.3333	0.04493
		2422	40.3667	0.0451
		2424	40.4	0.04539
		2426	40.4333	0.04562
		2428	40.4667	0.04599
		2430	40.5	0.04639
		2432	40.5333	0.04648
		2434	40.5667	0.04656
		2436	40.6	0.04663
		2438	40.6333	0.0472
		2440	40.6667	0.04715
		2442	40.7	0.04728
		2444	40.7333	0.04766
		2446	40.7667	0.04787
		2448	40.8	0.04772
		2450	40.8333	0.04775
		2452	40.8667	0.04766
		2454	40.9	0.04774
		2456	40.9333	0.04778
		2458	40.9667	0.04799
		2460	41	0.0481
		2462	41.0333	0.04825
		2464	41.0667	0.04831
		2466	41.1	0.04822
		2468	41.1333	0.0484
		2470	41.1667	0.04837
		2472	41.2	0.04832
		2474	41.2333	0.0486
		2476	41.2667	0.04841
		2478	41.3	0.04856
		2480	41.3333	0.04844
		2482	41.3667	0.04871
		2484	41.4	0.04882
		2486	41.4333	0.04891
		2488	41.4667	0.04897
		2490	41.5	0.04906
		2492	41.5333	0.04901
		2494	41.5667	0.04927
		2496	41.6	0.04923
		2498	41.6333	0.04953
		2500	41.6667	0.04938
		2502	41.7	0.04942
		2504	41.7333	0.04937
		2506	41.7667	0.04959
		2508	41.8	0.0495
		2510	41.8333	0.04955
		2512	41.8667	0.04967
		2514	41.9	0.04985
		2516	41.9333	0.04985
		2518	41.9667	0.04967
		2520	42	0.04964
		2522	42.0333	0.04971
		2524	42.0667	0.05002
		2526	42.1	0.05006
		2528	42.1333	0.05035
		2530	42.1667	0.05035
		2532	42.2	0.05031
		2534	42.2333	0.05058
		2536	42.2667	0.05052
		2538	42.3	0.05044
		2540	42.3333	0.0505
		2542	42.3667	0.05047
		2544	42.4	0.0504
		2546	42.4333	0.0505
		2548	42.4667	0.05076
		2550	42.5	0.05067
		2552	42.5333	0.05079
		2554	42.5667	0.05082
		2556	42.6	0.05102
		2558	42.6333	0.05118
		2560	42.6667	0.05087
		2562	42.7	0.05097
		2564	42.7333	0.05124
		2566	42.7667	0.05133
		2568	42.8	0.05141
		2570	42.8333	0.05133
		2572	42.8667	0.05128
		2574	42.9	0.05128
		2576	42.9333	0.05106
		2578	42.9667	0.05079
		2580	43	0.05077
		2582	43.0333	0.05058
		2584	43.0667	0.05052
		2586	43.1	0.05055
		2588	43.1333	0.05012
		2590	43.1667	0.04995
		2592	43.2	0.05007
		2594	43.2333	0.05014
		2596	43.2667	0.05004
		2598	43.3	0.05006
		2600	43.3333	0.05
		2602	43.3667	0.05014
		2604	43.4	0.05016
		2606	43.4333	0.05025
		2608	43.4667	0.05023
		2610	43.5	0.05031
		2612	43.5333	0.05075
		2614	43.5667	0.05072
		2616	43.6	0.05088
		2618	43.6333	0.05075
		2620	43.6667	0.05087
		2622	43.7	0.0509
		2624	43.7333	0.05071
		2626	43.7667	0.0512
		2628	43.8	0.05119
		2630	43.8333	0.05116
		2632	43.8667	0.05108
		2634	43.9	0.05129
		2636	43.9333	0.05152
		2638	43.9667	0.05154
		2640	44	0.05161
		2642	44.0333	0.05163
		2644	44.0667	0.05142
		2646	44.1	0.05144
		2648	44.1333	0.05179
		2650	44.1667	0.05189
		2652	44.2	0.05206
		2654	44.2333	0.05237
		2656	44.2667	0.0523
		2658	44.3	0.05247
		2660	44.3333	0.05241
		2662	44.3667	0.05258
		2664	44.4	0.05298
		2666	44.4333	0.0526
		2668	44.4667	0.05291
		2670	44.5	0.05287
		2672	44.5333	0.05298
		2674	44.5667	0.05305
		2676	44.6	0.05319
		2678	44.6333	0.05304
		2680	44.6667	0.05321
		2682	44.7	0.05342
		2684	44.7333	0.05336
		2686	44.7667	0.05331
		2688	44.8	0.05353
		2690	44.8333	0.05363
		2692	44.8667	0.05367
		2694	44.9	0.05387
		2696	44.9333	0.05379
		2698	44.9667	0.05388
		2700	45	0.05389
		2702	45.0333	0.05427
		2704	45.0667	0.05436
		2706	45.1	0.05561
		2708	45.1333	0.0549
		2710	45.1667	0.0545
		2712	45.2	0.05462
		2714	45.2333	0.05482
		2716	45.2667	0.05474
		2718	45.3	0.05498
		2720	45.3333	0.05525
		2722	45.3667	0.05567
		2724	45.4	0.05601
		2726	45.4333	0.05613
		2728	45.4667	0.05653
		2730	45.5	0.05695
		2732	45.5333	0.05718
		2734	45.5667	0.05748
		2736	45.6	0.05742
		2738	45.6333	0.0575
		2740	45.6667	0.05765
		2742	45.7	0.05786
		2744	45.7333	0.058
		2746	45.7667	0.05821
		2748	45.8	0.05838
		2750	45.8333	0.05859
		2752	45.8667	0.0584
		2754	45.9	0.0587
		2756	45.9333	0.05852
		2758	45.9667	0.05879
		2760	46	0.05887
		2762	46.0333	0.0589
		2764	46.0667	0.05897
		2766	46.1	0.05892
		2768	46.1333	0.05895
		2770	46.1667	0.0591
		2772	46.2	0.05921
		2774	46.2333	0.05922
		2776	46.2667	0.05967
		2778	46.3	0.05946
		2780	46.3333	0.05918
		2782	46.3667	0.0591
		2784	46.4	0.05933
		2786	46.4333	0.05977
		2788	46.4667	0.05935
		2790	46.5	0.05961
		2792	46.5333	0.05975
		2794	46.5667	0.05986
		2796	46.6	0.05974
		2798	46.6333	0.05999
		2800	46.6667	0.05988
		2802	46.7	0.06007
		2804	46.7333	0.0601
		2806	46.7667	0.06042
		2808	46.8	0.06035
		2810	46.8333	0.06017
		2812	46.8667	0.06062
		2814	46.9	0.06046
		2816	46.9333	0.06025
		2818	46.9667	0.06038
		2820	47	0.06052
		2822	47.0333	0.06049
		2824	47.0667	0.06051
		2826	47.1	0.06066
		2828	47.1333	0.06076
		2830	47.1667	0.06076
		2832	47.2	0.06056
		2834	47.2333	0.06098
		2836	47.2667	0.06044
		2838	47.3	0.06096
		2840	47.3333	0.06105
		2842	47.3667	0.06107
		2844	47.4	0.06121
		2846	47.4333	0.06113
		2848	47.4667	0.06125
		2850	47.5	0.06112
		2852	47.5333	0.06141
		2854	47.5667	0.06125
		2856	47.6	0.06184
		2858	47.6333	0.06178
		2860	47.6667	0.0616
		2862	47.7	0.06173
		2864	47.7333	0.06163
		2866	47.7667	0.06189
		2868	47.8	0.06201
		2870	47.8333	0.06203
		2872	47.8667	0.06169
		2874	47.9	0.0617
		2876	47.9333	0.06186
		2878	47.9667	0.06161
		2880	48	0.06201
		2882	48.0333	0.06184
		2884	48.0667	0.06159
		2886	48.1	0.06135
		2888	48.1333	0.06103
		2890	48.1667	0.06037
		2892	48.2	0.06044
		2894	48.2333	0.0606
		2896	48.2667	0.06021
		2898	48.3	0.06016
		2900	48.3333	0.06017
		2902	48.3667	0.06012
		2904	48.4	0.05984
		2906	48.4333	0.05984
		2908	48.4667	0.05997
		2910	48.5	0.06007
		2912	48.5333	0.05986
		2914	48.5667	0.05991
		2916	48.6	0.06015
		2918	48.6333	0.06027
		2920	48.6667	0.05996
		2922	48.7	0.06032
		2924	48.7333	0.06039
		2926	48.7667	0.06065
		2928	48.8	0.06055
		2930	48.8333	0.0605
		2932	48.8667	0.06073
		2934	48.9	0.06063
		2936	48.9333	0.06057
		2938	48.9667	0.06057
		2940	49	0.06069
		2942	49.0333	0.06113
		2944	49.0667	0.06121
		2946	49.1	0.06137
		2948	49.1333	0.06096
		2950	49.1667	0.06113
		2952	49.2	0.06135
		2954	49.2333	0.06147
		2956	49.2667	0.06147
		2958	49.3	0.06168
		2960	49.3333	0.06153
		2962	49.3667	0.06167
		2964	49.4	0.0618
		2966	49.4333	0.06209
		2968	49.4667	0.06193
		2970	49.5	0.06203
		2972	49.5333	0.06207
		2974	49.5667	0.06208
		2976	49.6	0.06246
		2978	49.6333	0.06238
		2980	49.6667	0.06236
		2982	49.7	0.06224
		2984	49.7333	0.06233
		2986	49.7667	0.06253
		2988	49.8	0.06271
		2990	49.8333	0.06259
		2992	49.8667	0.06278
		2994	49.9	0.06299
		2996	49.9333	0.06299
		2998	49.9667	0.0628
		3000	50	0.06315
		3002	50.0333	0.06333
		3004	50.0667	0.06326
		3006	50.1	0.06328
		3008	50.1333	0.0633
		3010	50.1667	0.06342
		3012	50.2	0.06365
		3014	50.2333	0.06359
		3016	50.2667	0.06353
		3018	50.3	0.06382
		3020	50.3333	0.06394
		3022	50.3667	0.06407
		3024	50.4	0.06412
		3026	50.4333	0.06421
		3028	50.4667	0.0643
		3030	50.5	0.06425
		3032	50.5333	0.0642
		3034	50.5667	0.06434
		3036	50.6	0.06427
		3038	50.6333	0.06447
		3040	50.6667	0.06461
		3042	50.7	0.06478
		3044	50.7333	0.06478
		3046	50.7667	0.06482
		3048	50.8	0.06484
		3050	50.8333	0.06494
		3052	50.8667	0.06505
		3054	50.9	0.06497
		3056	50.9333	0.06504
		3058	50.9667	0.06505
		3060	51	0.06536
		3062	51.0333	0.0654
		3064	51.0667	0.06541
		3066	51.1	0.06541
		3068	51.1333	0.06553
		3070	51.1667	0.06572
		3072	51.2	0.06568
		3074	51.2333	0.06576
		3076	51.2667	0.0657
		3078	51.3	0.06578
		3080	51.3333	0.06599
		3082	51.3667	0.06596
		3084	51.4	0.06588
		3086	51.4333	0.06611
		3088	51.4667	0.0663
		3090	51.5	0.06636
		3092	51.5333	0.06632
		3094	51.5667	0.0664
		3096	51.6	0.06661
		3098	51.6333	0.06657
		3100	51.6667	0.06647
		3102	51.7	0.06675
		3104	51.7333	0.06674
		3106	51.7667	0.0668
		3108	51.8	0.06687
		3110	51.8333	0.06676
		3112	51.8667	0.06693
		3114	51.9	0.06693
		3116	51.9333	0.06701
		3118	51.9667	0.06703
		3120	52	0.06731
		3122	52.0333	0.06744
		3124	52.0667	0.06739
		3126	52.1	0.06746
		3128	52.1333	0.06739
		3130	52.1667	0.06751
		3132	52.2	0.06761
		3134	52.2333	0.06755
		3136	52.2667	0.0677
		3138	52.3	0.0678
		3140	52.3333	0.06792
		3142	52.3667	0.06792
		3144	52.4	0.06792
		3146	52.4333	0.06802
		3148	52.4667	0.06816
		3150	52.5	0.06809
		3152	52.5333	0.06821
		3154	52.5667	0.0683
		3156	52.6	0.06839
		3158	52.6333	0.06835
		3160	52.6667	0.06854
		3162	52.7	0.06863
		3164	52.7333	0.06876
		3166	52.7667	0.06876
		3168	52.8	0.06908
		3170	52.8333	0.06897
		3172	52.8667	0.06893
		3174	52.9	0.0691
		3176	52.9333	0.06908
		3178	52.9667	0.06912
		3180	53	0.0693
		3182	53.0333	0.06937
		3184	53.0667	0.06922
		3186	53.1	0.06922
		3188	53.1333	0.0693
		3190	53.1667	0.06943
		3192	53.2	0.06974
		3194	53.2333	0.06976
		3196	53.2667	0.06965
		3198	53.3	0.06972
		3200	53.3333	0.06979
		3202	53.3667	0.06991
		3204	53.4	0.06997
		3206	53.4333	0.07018
		3208	53.4667	0.07019
		3210	53.5	0.0703
		3212	53.5333	0.07024
		3214	53.5667	0.0703
		3216	53.6	0.0703
		3218	53.6333	0.0703
		3220	53.6667	0.07062
		3222	53.7	0.07076
		3224	53.7333	0.0708
		3226	53.7667	0.07062
		3228	53.8	0.07085
		3230	53.8333	0.07076
		3232	53.8667	0.07084
		3234	53.9	0.07088
		3236	53.9333	0.07106
		3238	53.9667	0.07118
		3240	54	0.07113
		3242	54.0333	0.07111
		3244	54.0667	0.0711
		3246	54.1	0.07122
		3248	54.1333	0.07137
		3250	54.1667	0.07155
		3252	54.2	0.07158
		3254	54.2333	0.07162
		3256	54.2667	0.07151
		3258	54.3	0.07172
		3260	54.3333	0.07165
		3262	54.3667	0.07175
		3264	54.4	0.07176
		3266	54.4333	0.07176
		3268	54.4667	0.07196
		3270	54.5	0.07205
		3272	54.5333	0.0721
		3274	54.5667	0.07213
		3276	54.6	0.07217
		3278	54.6333	0.07226
		3280	54.6667	0.07229
		3282	54.7	0.07233
		3284	54.7333	0.07254
		3286	54.7667	0.07237
		3288	54.8	0.07252
		3290	54.8333	0.07262
		3292	54.8667	0.07283
		3294	54.9	0.07285
		3296	54.9333	0.07285
		3298	54.9667	0.07299
		3300	55	0.07289
		3302	55.0333	0.07295
		3304	55.0667	0.07296
		3306	55.1	0.07316
		3308	55.1333	0.07306
		3310	55.1667	0.07324
		3312	55.2	0.07331
		3314	55.2333	0.07342
		3316	55.2667	0.07329
		3318	55.3	0.07324
		3320	55.3333	0.07318
		3322	55.3667	0.07355
		3324	55.4	0.07363
		3326	55.4333	0.0737
		3328	55.4667	0.07372
		3330	55.5	0.07372
		3332	55.5333	0.07391
		3334	55.5667	0.07385
		3336	55.6	0.07405
		3338	55.6333	0.07397
		3340	55.6667	0.07422
		3342	55.7	0.07425
		3344	55.7333	0.07417
		3346	55.7667	0.07427
		3348	55.8	0.07405
		3350	55.8333	0.07402
		3352	55.8667	0.07417
		3354	55.9	0.07427
		3356	55.9333	0.07439
		3358	55.9667	0.07431
		3360	56	0.07443
		3362	56.0333	0.07445
		3364	56.0667	0.07453
		3366	56.1	0.07475
		3368	56.1333	0.07467
		3370	56.1667	0.07481
		3372	56.2	0.07481
		3374	56.2333	0.07489
		3376	56.2667	0.07506
		3378	56.3	0.075
		3380	56.3333	0.07491
		3382	56.3667	0.0751
		3384	56.4	0.07525
		3386	56.4333	0.07541
		3388	56.4667	0.07537
		3390	56.5	0.07541
		3392	56.5333	0.07539
		3394	56.5667	0.07554
		3396	56.6	0.07581
		3398	56.6333	0.07586
		3400	56.6667	0.07581
		3402	56.7	0.07581
		3404	56.7333	0.07585
		3406	56.7667	0.07568
		3408	56.8	0.07591
		3410	56.8333	0.07591
		3412	56.8667	0.07593
		3414	56.9	0.07606
		3416	56.9333	0.07614
		3418	56.9667	0.07627
		3420	57	0.07633
		3422	57.0333	0.07629
		3424	57.0667	0.07621
		3426	57.1	0.07641
		3428	57.1333	0.07635
		3430	57.1667	0.07645
		3432	57.2	0.07643
		3434	57.2333	0.07656
		3436	57.2667	0.07652
		3438	57.3	0.07666
		3440	57.3333	0.07666
		3442	57.3667	0.07672
		3444	57.4	0.07667
		3446	57.4333	0.07677
		3448	57.4667	0.07675
		3450	57.5	0.07693
		3452	57.5333	0.07707
		3454	57.5667	0.07723
		3456	57.6	0.07716
		3458	57.6333	0.0771
		3460	57.6667	0.07743
		3462	57.7	0.07745
		3464	57.7333	0.07719
		3466	57.7667	0.0773
		3468	57.8	0.07748
		3470	57.8333	0.07756
		3472	57.8667	0.07769
		3474	57.9	0.07776
		3476	57.9333	0.07779
		3478	57.9667	0.07783
		3480	58	0.07791
		3482	58.0333	0.07774
		3484	58.0667	0.07777
		3486	58.1	0.07783
		3488	58.1333	0.07801
		3490	58.1667	0.07809
		3492	58.2	0.07817
		3494	58.2333	0.07817
		3496	58.2667	0.07826
		3498	58.3	0.07828
		3500	58.3333	0.07826
		3502	58.3667	0.07844
		3504	58.4	0.07857
		3506	58.4333	0.0786
		3508	58.4667	0.07865
		3510	58.5	0.07869
		3512	58.5333	0.07867
		3514	58.5667	0.07866
		3516	58.6	0.07858
		3518	58.6333	0.07864
		3520	58.6667	0.07879
		3522	58.7	0.07864
		3524	58.7333	0.07874
		3526	58.7667	0.07881
		3528	58.8	0.07891
		3530	58.8333	0.07894
		3532	58.8667	0.07919
		3534	58.9	0.07927
		3536	58.9333	0.07927
		3538	58.9667	0.0792
		3540	59	0.07906
		3542	59.0333	0.07898
		3544	59.0667	0.07908
		3546	59.1	0.07906
		3548	59.1333	0.07923
		3550	59.1667	0.07914
		3552	59.2	0.0792
		3554	59.2333	0.07929
		3556	59.2667	0.07958
		3558	59.3	0.07978
		3560	59.3333	0.0796
		3562	59.3667	0.07952
		3564	59.4	0.07972
		3566	59.4333	0.08006
		3568	59.4667	0.07995
		3570	59.5	0.07994
		3572	59.5333	0.08019
		3574	59.5667	0.08004
		3576	59.6	0.07994
		3578	59.6333	0.0802
		3580	59.6667	0.08027
		3582	59.7	0.0802
		3584	59.7333	0.08028
		3586	59.7667	0.08045
		3588	59.8	0.08032
		3590	59.8333	0.08031
		3592	59.8667	0.08031
		3594	59.9	0.08044
		3596	59.9333	0.08055
		3598	59.9667	0.08057
		3600	60	0.08064
		3602	60.0333	0.08068
		3604	60.0667	0.08051
		3606	60.1	0.08058
		3608	60.1333	0.08058
		3610	60.1667	0.08058
		3612	60.2	0.08094
		3614	60.2333	0.08094
		3616	60.2667	0.08093
		3618	60.3	0.08104
		3620	60.3333	0.08097
		3622	60.3667	0.08094
		3624	60.4	0.081
		3626	60.4333	0.08119
		3628	60.4667	0.08119
		3630	60.5	0.08119
		3632	60.5333	0.08113
		3634	60.5667	0.08102
		3636	60.6	0.08127
		3638	60.6333	0.08151
		3640	60.6667	0.08179
		3642	60.7	0.08187
		3644	60.7333	0.08169
		3646	60.7667	0.08165
		3648	60.8	0.08165
		3650	60.8333	0.08183
		3652	60.8667	0.08183
		3654	60.9	0.08223
		3656	60.9333	0.08225
		3658	60.9667	0.08218
		3660	61	0.08209
		3662	61.0333	0.08219
		3664	61.0667	0.08213
		3666	61.1	0.08215
		3668	61.1333	0.08223
		3670	61.1667	0.08232
		3672	61.2	0.08216
		3674	61.2333	0.08212
		3676	61.2667	0.08212
		3678	61.3	0.08231
		3680	61.3333	0.08263
		3682	61.3667	0.0828
		3684	61.4	0.08279
		3686	61.4333	0.08272
		3688	61.4667	0.08242
		3690	61.5	0.08243
		3692	61.5333	0.08234
		3694	61.5667	0.08211
		3696	61.6	0.0824
		3698	61.6333	0.08269
		3700	61.6667	0.08286
		3702	61.7	0.08294
		3704	61.7333	0.08268
		3706	61.7667	0.08267
		3708	61.8	0.08292
		3710	61.8333	0.08311
		3712	61.8667	0.08294
		3714	61.9	0.08287
		3716	61.9333	0.08285
		3718	61.9667	0.08304
		3720	62	0.08303
		3722	62.0333	0.08286
		3724	62.0667	0.08317
		3726	62.1	0.08333
		3728	62.1333	0.08342
		3730	62.1667	0.08343
		3732	62.2	0.08344
		3734	62.2333	0.08364
		3736	62.2667	0.08373
		3738	62.3	0.08344
		3740	62.3333	0.08358
		3742	62.3667	0.0838
		3744	62.4	0.08384
		3746	62.4333	0.08394
		3748	62.4667	0.08398
		3750	62.5	0.08403
		3752	62.5333	0.08411
		3754	62.5667	0.08406
		3756	62.6	0.08418
		3758	62.6333	0.08415
		3760	62.6667	0.08415
		3762	62.7	0.08418
		3764	62.7333	0.08416
		3766	62.7667	0.08418
		3768	62.8	0.08418
		3770	62.8333	0.08431
		3772	62.8667	0.08425
		3774	62.9	0.08436
		3776	62.9333	0.08451
		3778	62.9667	0.08423
		3780	63	0.08432
		3782	63.0333	0.08433
		3784	63.0667	0.0844
		3786	63.1	0.08448
		3788	63.1333	0.08467
		3790	63.1667	0.08457
		3792	63.2	0.08461
		3794	63.2333	0.0846
		3796	63.2667	0.08479
		3798	63.3	0.08482
		3800	63.3333	0.08481
		3802	63.3667	0.08477
		3804	63.4	0.08485
		3806	63.4333	0.08496
		3808	63.4667	0.08496
		3810	63.5	0.08488
		3812	63.5333	0.08505
		3814	63.5667	0.08509
		3816	63.6	0.08507
		3818	63.6333	0.08505
		3820	63.6667	0.08485
		3822	63.7	0.08533
		3824	63.7333	0.08544
		3826	63.7667	0.08536
		3828	63.8	0.08548
		3830	63.8333	0.08532
		3832	63.8667	0.08521
		3834	63.9	0.08532
		3836	63.9333	0.08528
		3838	63.9667	0.08557
		3840	64	0.08551
		3842	64.0333	0.08553
		3844	64.0667	0.08573
		3846	64.1	0.08569
		3848	64.1333	0.0861
		3850	64.1667	0.08576
		3852	64.2	0.08582
		3854	64.2333	0.08611
		3856	64.2667	0.08586
		3858	64.3	0.08604
		3860	64.3333	0.08614
		3862	64.3667	0.08601
		3864	64.4	0.08592
		3866	64.4333	0.08609
		3868	64.4667	0.08616
		3870	64.5	0.08606
		3872	64.5333	0.086
		3874	64.5667	0.08609
		3876	64.6	0.08637
		3878	64.6333	0.08628
		3880	64.6667	0.08619
		3882	64.7	0.08622
		3884	64.7333	0.08626
		3886	64.7667	0.08605
		3888	64.8	0.08657
		3890	64.8333	0.08654
		3892	64.8667	0.08645
		3894	64.9	0.08645
		3896	64.9333	0.08662
		3898	64.9667	0.0864
		3900	65	0.08632
		3902	65.0333	0.08683
		3904	65.0667	0.08645
		3906	65.1	0.08669
		3908	65.1333	0.08661
		3910	65.1667	0.08656
		3912	65.2	0.08654
		3914	65.2333	0.08769
		3916	65.2667	0.08681
		3918	65.3	0.08669
		3920	65.3333	0.08663
		3922	65.3667	0.08659
		3924	65.4	0.08707
		3926	65.4333	0.0875
		3928	65.4667	0.08774
		3930	65.5	0.0879
		3932	65.5333	0.08821
		3934	65.5667	0.08911
		3936	65.6	0.08947
		3938	65.6333	0.0895
		3940	65.6667	0.08999
		3942	65.7	0.09018
		3944	65.7333	0.0901
		3946	65.7667	0.09021
		3948	65.8	0.0903
		3950	65.8333	0.09057
		3952	65.8667	0.09053
		3954	65.9	0.09072
		3956	65.9333	0.0912
		3958	65.9667	0.09136
		3960	66	0.09265
		3962	66.0333	0.09251
		3964	66.0667	0.0926
		3966	66.1	0.09189
		3968	66.1333	0.09203
		3970	66.1667	0.09256
		3972	66.2	0.09241
		3974	66.2333	0.09259
		3976	66.2667	0.09286
		3978	66.3	0.09285
		3980	66.3333	0.09303
		3982	66.3667	0.0924
		3984	66.4	0.09253
		3986	66.4333	0.09291
		3988	66.4667	0.09294
		3990	66.5	0.0931
		3992	66.5333	0.09304
		3994	66.5667	0.09307
		3996	66.6	0.09307
		3998	66.6333	0.09316
		4000	66.6667	0.0933
		4002	66.7	0.09336
		4004	66.7333	0.09332
		4006	66.7667	0.09309
		4008	66.8	0.09316
		4010	66.8333	0.09328
		4012	66.8667	0.09314
		4014	66.9	0.09307
		4016	66.9333	0.09312
		4018	66.9667	0.09308
		4020	67	0.09295
		4022	67.0333	0.09312
		4024	67.0667	0.09324
		4026	67.1	0.09305
		4028	67.1333	0.09313
		4030	67.1667	0.09318
		4032	67.2	0.09303
		4034	67.2333	0.09312
		4036	67.2667	0.09312
		4038	67.3	0.09312
		4040	67.3333	0.09318
		4042	67.3667	0.09329
		4044	67.4	0.09339
		4046	67.4333	0.09327
		4048	67.4667	0.09318
		4050	67.5	0.09398
		4052	67.5333	0.0931
		4054	67.5667	0.09333
		4056	67.6	0.09337
		4058	67.6333	0.09339
		4060	67.6667	0.09301
		4062	67.7	0.09311
		4064	67.7333	0.0931
		4066	67.7667	0.09312
		4068	67.8	0.09317
		4070	67.8333	0.09312
		4072	67.8667	0.09328
		4074	67.9	0.09318
		4076	67.9333	0.09344
		4078	67.9667	0.09345
		4080	68	0.09336
		4082	68.0333	0.09309
		4084	68.0667	0.09311
		4086	68.1	0.0931
		4088	68.1333	0.09313
		4090	68.1667	0.0931
		4092	68.2	0.09327
		4094	68.2333	0.09339
		4096	68.2667	0.09327
		4098	68.3	0.09345
		4100	68.3333	0.09349
		4102	68.3667	0.09345
		4104	68.4	0.09324
		4106	68.4333	0.09333
		4108	68.4667	0.09356
		4110	68.5	0.09334
		4112	68.5333	0.09353
		4114	68.5667	0.09345
		4116	68.6	0.09326
		4118	68.6333	0.09322
		4120	68.6667	0.09355
		4122	68.7	0.09303
		4124	68.7333	0.09328
		4126	68.7667	0.09332
		4128	68.8	0.09339
		4130	68.8333	0.0934
		4132	68.8667	0.09345
		4134	68.9	0.09332
		4136	68.9333	0.09336
		4138	68.9667	0.09347
		4140	69	0.09347
		4142	69.0333	0.09345
		4144	69.0667	0.09322
		4146	69.1	0.09372
		4148	69.1333	0.09332
		4150	69.1667	0.09328
		4152	69.2	0.09341
		4154	69.2333	0.09335
		4156	69.2667	0.0934
		4158	69.3	0.09325
		4160	69.3333	0.0933
		4162	69.3667	0.09326
		4164	69.4	0.09341
		4166	69.4333	0.09334
		4168	69.4667	0.09343
		4170	69.5	0.09344
		4172	69.5333	0.09334
		4174	69.5667	0.09351
		4176	69.6	0.09376
		4178	69.6333	0.09341
		4180	69.6667	0.09373
		4182	69.7	0.09393
		4184	69.7333	0.09399
		4186	69.7667	0.09387
		4188	69.8	0.09382
		4190	69.8333	0.09373
		4192	69.8667	0.09376
		4194	69.9	0.09381
		4196	69.9333	0.0938
		4198	69.9667	0.09381
		4200	70	0.09382
		4202	70.0333	0.0938
		4204	70.0667	0.09398
		4206	70.1	0.09386
		4208	70.1333	0.09394
		4210	70.1667	0.09393
		4212	70.2	0.09405
		4214	70.2333	0.09381
		4216	70.2667	0.09397
		4218	70.3	0.094
		4220	70.3333	0.09393
		4222	70.3667	0.09394
		4224	70.4	0.09397
		4226	70.4333	0.09397
		4228	70.4667	0.09403
		4230	70.5	0.09388
		4232	70.5333	0.094
		4234	70.5667	0.09434
		4236	70.6	0.09425
		4238	70.6333	0.09428
		4240	70.6667	0.09416
		4242	70.7	0.09435
		4244	70.7333	0.0942
		4246	70.7667	0.09424
		4248	70.8	0.09428
		4250	70.8333	0.09416
		4252	70.8667	0.09394
		4254	70.9	0.09404
		4256	70.9333	0.09426
		4258	70.9667	0.09423
		4260	71	0.09453
		4262	71.0333	0.09428
		4264	71.0667	0.09432
		4266	71.1	0.09442
		4268	71.1333	0.09455
		4270	71.1667	0.0945
		4272	71.2	0.09455
		4274	71.2333	0.09453
		4276	71.2667	0.09462
		4278	71.3	0.09438
		4280	71.3333	0.09439
		4282	71.3667	0.0945
		4284	71.4	0.09418
		4286	71.4333	0.09479
		4288	71.4667	0.09461
		4290	71.5	0.0946
		4292	71.5333	0.09437
		4294	71.5667	0.09445
		4296	71.6	0.09479
		4298	71.6333	0.09462
		4300	71.6667	0.09487
		4302	71.7	0.09474
		4304	71.7333	0.09482
		4306	71.7667	0.09459
		4308	71.8	0.09476
		4310	71.8333	0.09457
		4312	71.8667	0.09468
		4314	71.9	0.09478
		4316	71.9333	0.09496
		4318	71.9667	0.09463
		4320	72	0.09467
		4322	72.0333	0.09478
		4324	72.0667	0.09471
		4326	72.1	0.09485
		4328	72.1333	0.09476
		4330	72.1667	0.09466
		4332	72.2	0.09485
		4334	72.2333	0.09478
		4336	72.2667	0.09494
		4338	72.3	0.09468
		4340	72.3333	0.09495
		4342	72.3667	0.09495
		4344	72.4	0.09487
		4346	72.4333	0.09478
		4348	72.4667	0.09476
		4350	72.5	0.09496
		4352	72.5333	0.09524
		4354	72.5667	0.09519
		4356	72.6	0.09527
		4358	72.6333	0.0952
		4360	72.6667	0.09517
		4362	72.7	0.09512
		4364	72.7333	0.09491
		4366	72.7667	0.09495
		4368	72.8	0.0951
		4370	72.8333	0.09502
		4372	72.8667	0.0949
		4374	72.9	0.09502
		4376	72.9333	0.0951
		4378	72.9667	0.09521
		4380	73	0.09515
		4382	73.0333	0.09516
		4384	73.0667	0.09512
		4386	73.1	0.09508
		4388	73.1333	0.09503
		4390	73.1667	0.09515
		4392	73.2	0.09487
		4394	73.2333	0.09489
		4396	73.2667	0.09497
		4398	73.3	0.095
		4400	73.3333	0.09487
		4402	73.3667	0.09493
		4404	73.4	0.09514
		4406	73.4333	0.09528
		4408	73.4667	0.09491
		4410	73.5	0.09482
		4412	73.5333	0.09487
		4414	73.5667	0.09514
		4416	73.6	0.09514
		4418	73.6333	0.095
		4420	73.6667	0.09504
		4422	73.7	0.09522
		4424	73.7333	0.09523
		4426	73.7667	0.09524
		4428	73.8	0.0952
		4430	73.8333	0.09516
		4432	73.8667	0.0952
		4434	73.9	0.09528
		4436	73.9333	0.09524
		4438	73.9667	0.09529
		4440	74	0.09508
		4442	74.0333	0.09518
		4444	74.0667	0.09505
		4446	74.1	0.09526
		4448	74.1333	0.09523
		4450	74.1667	0.09517
		4452	74.2	0.09523
		4454	74.2333	0.09531
		4456	74.2667	0.09524
		4458	74.3	0.09534
		4460	74.3333	0.09533
		4462	74.3667	0.09528
		4464	74.4	0.09552
		4466	74.4333	0.09541
		4468	74.4667	0.09553
		4470	74.5	0.09529
		4472	74.5333	0.09541
		4474	74.5667	0.09537
		4476	74.6	0.09538
		4478	74.6333	0.09532
		4480	74.6667	0.09536
		4482	74.7	0.09541
		4484	74.7333	0.09555
		4486	74.7667	0.0955
		4488	74.8	0.0955
		4490	74.8333	0.09539
		4492	74.8667	0.09547
		4494	74.9	0.09538
		4496	74.9333	0.09545
		4498	74.9667	0.0955
		4500	75	0.09554
		4502	75.0333	0.09537
		4504	75.0667	0.09537
		4506	75.1	0.0955
		4508	75.1333	0.09555
		4510	75.1667	0.09555
		4512	75.2	0.09545
		4514	75.2333	0.09533
		4516	75.2667	0.09542
		4518	75.3	0.09547
		4520	75.3333	0.09549
		4522	75.3667	0.09553
		4524	75.4	0.0956
		4526	75.4333	0.09565
		4528	75.4667	0.09555
		4530	75.5	0.09571
		4532	75.5333	0.09583
		4534	75.5667	0.09572
		4536	75.6	0.09592
		4538	75.6333	0.09595
		4540	75.6667	0.09595
		4542	75.7	0.09605
		4544	75.7333	0.09606
		4546	75.7667	0.09593
		4548	75.8	0.09603
		4550	75.8333	0.09599
		4552	75.8667	0.09593
		4554	75.9	0.09598
		4556	75.9333	0.09614
		4558	75.9667	0.09616
		4560	76	0.09608
		4562	76.0333	0.09624
		4564	76.0667	0.0962
		4566	76.1	0.09625
		4568	76.1333	0.0962
		4570	76.1667	0.09635
		4572	76.2	0.09628
		4574	76.2333	0.09628
		4576	76.2667	0.09633
		4578	76.3	0.0964
		4580	76.3333	0.09628
		4582	76.3667	0.09637
		4584	76.4	0.09639
		4586	76.4333	0.09637
		4588	76.4667	0.09643
		4590	76.5	0.09649
		4592	76.5333	0.09642
		4594	76.5667	0.09641
		4596	76.6	0.09641
		4598	76.6333	0.09639
		4600	76.6667	0.09648
		4602	76.7	0.09674
		4604	76.7333	0.09647
		4606	76.7667	0.09659
		4608	76.8	0.09648
		4610	76.8333	0.09647
		4612	76.8667	0.0966
		4614	76.9	0.09663
		4616	76.9333	0.0966
		4618	76.9667	0.09658
		4620	77	0.09672
		4622	77.0333	0.09664
		4624	77.0667	0.09666
		4626	77.1	0.09672
		4628	77.1333	0.09666
		4630	77.1667	0.09653
		4632	77.2	0.09672
		4634	77.2333	0.09675
		4636	77.2667	0.09666
		4638	77.3	0.0967
		4640	77.3333	0.09658
		4642	77.3667	0.09681
		4644	77.4	0.0967
		4646	77.4333	0.09669
		4648	77.4667	0.09668
		4650	77.5	0.09666
		4652	77.5333	0.09676
		4654	77.5667	0.09669
		4656	77.6	0.09672
		4658	77.6333	0.09689
		4660	77.6667	0.09679
		4662	77.7	0.09681
		4664	77.7333	0.09676
		4666	77.7667	0.09668
		4668	77.8	0.09666
		4670	77.8333	0.0967
		4672	77.8667	0.09693
		4674	77.9	0.0967
		4676	77.9333	0.09678
		4678	77.9667	0.0967
		4680	78	0.09676
		4682	78.0333	0.09675
		4684	78.0667	0.09674
		4686	78.1	0.09664
		4688	78.1333	0.09676
		4690	78.1667	0.09675
		4692	78.2	0.09672
		4694	78.2333	0.09671
		4696	78.2667	0.0966
		4698	78.3	0.09683
		4700	78.3333	0.09661
		4702	78.3667	0.09668
		4704	78.4	0.09664
		4706	78.4333	0.09659
		4708	78.4667	0.09657
		4710	78.5	0.09664
		4712	78.5333	0.09653
		4714	78.5667	0.09664
		4716	78.6	0.09659
		4718	78.6333	0.09653
		4720	78.6667	0.09661
		4722	78.7	0.09665
		4724	78.7333	0.09658
		4726	78.7667	0.09662
		4728	78.8	0.09639
		4730	78.8333	0.09639
		4732	78.8667	0.09641
		4734	78.9	0.09653
		4736	78.9333	0.09647
		4738	78.9667	0.09649
		4740	79	0.0965
		4742	79.0333	0.09659
		4744	79.0667	0.09647
		4746	79.1	0.0966
		4748	79.1333	0.09662
		4750	79.1667	0.09666
		4752	79.2	0.09658
		4754	79.2333	0.09651
		4756	79.2667	0.09653
		4758	79.3	0.09664
		4760	79.3333	0.09657
		4762	79.3667	0.09657
		4764	79.4	0.09664
		4766	79.4333	0.09662
		4768	79.4667	0.09661
		4770	79.5	0.09662
		4772	79.5333	0.09656
		4774	79.5667	0.09662
		4776	79.6	0.09652
		4778	79.6333	0.09665
		4780	79.6667	0.09669
		4782	79.7	0.09672
		4784	79.7333	0.09654
		4786	79.7667	0.09655
		4788	79.8	0.09666
		4790	79.8333	0.0967
		4792	79.8667	0.09667
		4794	79.9	0.09672
		4796	79.9333	0.09666
		4798	79.9667	0.0967
		4800	80	0.09657
		4802	80.0333	0.09669
		4804	80.0667	0.09664
		4806	80.1	0.09664
		4808	80.1333	0.0967
		4810	80.1667	0.09666
		4812	80.2	0.0966
		4814	80.2333	0.0967
		4816	80.2667	0.09663
		4818	80.3	0.09664
		4820	80.3333	0.09663
		4822	80.3667	0.09666
		4824	80.4	0.09671
		4826	80.4333	0.0967
		4828	80.4667	0.09685
		4830	80.5	0.09676
		4832	80.5333	0.09661
		4834	80.5667	0.09668
		4836	80.6	0.09664
		4838	80.6333	0.09665
		4840	80.6667	0.09673
		4842	80.7	0.09674
		4844	80.7333	0.09667
		4846	80.7667	0.09661
		4848	80.8	0.09652
		4850	80.8333	0.09654
		4852	80.8667	0.09668
		4854	80.9	0.09657
		4856	80.9333	0.09661
		4858	80.9667	0.09663
		4860	81	0.09659
		4862	81.0333	0.09649
		4864	81.0667	0.09666
		4866	81.1	0.09672
		4868	81.1333	0.09674
		4870	81.1667	0.09663
		4872	81.2	0.09653
		4874	81.2333	0.09654
		4876	81.2667	0.09677
		4878	81.3	0.09664
		4880	81.3333	0.09668
		4882	81.3667	0.09683
		4884	81.4	0.09687
		4886	81.4333	0.09683
		4888	81.4667	0.09687
		4890	81.5	0.09686
		4892	81.5333	0.09685
		4894	81.5667	0.09685
		4896	81.6	0.09675
		4898	81.6333	0.09672
		4900	81.6667	0.09683
		4902	81.7	0.09666
		4904	81.7333	0.0967
		4906	81.7667	0.09662
		4908	81.8	0.09681
		4910	81.8333	0.09681
		4912	81.8667	0.09665
		4914	81.9	0.09666
		4916	81.9333	0.09675
		4918	81.9667	0.09675
[truncated: 18,242 more rows]

[truncated: 4 more sheets: Fig 4e, Fig 4f, Fig S1a, Fig S1b]
